# Supplementary material for: DrugGenEx-Net: a novel computational platform for systems pharmacology and gene expression-based drug repurposing
Source: BMC Bioinformatics. 2016 May 5;17:202. doi: 10.1186/s12859-016-1065-y (PMC4857427; doi:10.1186/s12859-016-1065-y)
Supplement: Additional file 1: Table S1. — Predicted drug-target-disease associations using OMIM. For each human protein target crystal structure, the top 40-ranked drugs were associated with a disease through their predicted target. (XLSX 464 kb) [file 12859_2016_1065_MOESM1_ESM.xlsx]

## Sheet: OMIM_Drug-Disease_Predictions
Uniprot Accession	PDB	DrugBank ID	Genotype MIM	Phenotype MIM Number	Disease
O14936	3MFS	DB03998	300172	300422	FG syndrome 4, 300422
O14936	3MFS	DB02010	300172	300422	Mental retardation, with or without nystagmus, 300422
O14936	3C0I	DB01629	300172	300422	FG syndrome 4, 300422
O14936	3C0I	DB00928	300172	300422	Mental retardation, with or without nystagmus, 300422
O14936	3C0I	DB00811	300172	300422	Mental retardation, with or without nystagmus, 300422
O14936	3MFS	DB00303	300172	300422	FG syndrome 4, 300422
O14936	3C0H	DB04162	300172	300422	FG syndrome 4, 300422
O14936	3MFS	DB02162	300172	300749	Mental retardation and microcephaly with pontine and cerebellar hypoplasia, 300749
O14936	3MFS	DB04604	300172	300422	FG syndrome 4, 300422
O14936	3C0I	DB02916	300172	300422	Mental retardation, with or without nystagmus, 300422
O14936	3C0I	DB01280	300172	300749	Mental retardation and microcephaly with pontine and cerebellar hypoplasia, 300749
O14936	3C0H	DB02684	300172	300422	Mental retardation, with or without nystagmus, 300422
O14936	3C0H	DB04441	300172	300749	Mental retardation and microcephaly with pontine and cerebellar hypoplasia, 300749
O14936	3MFU	DB01150	300172	300422	FG syndrome 4, 300422
O14936	3C0H	DB03376	300172	300422	Mental retardation, with or without nystagmus, 300422
O14936	3MFU	DB01755	300172	300422	FG syndrome 4, 300422
O14936	3MFU	DB03130	300172	300422	FG syndrome 4, 300422
O14936	3C0I	DB05837	300172	300422	Mental retardation, with or without nystagmus, 300422
O14936	3C0I	DB04954	300172	300422	FG syndrome 4, 300422
O14936	3C0I	DB04954	300172	300749	Mental retardation and microcephaly with pontine and cerebellar hypoplasia, 300749
O14936	3MFU	DB00303	300172	300749	Mental retardation and microcephaly with pontine and cerebellar hypoplasia, 300749
O14936	3C0H	DB00194	300172	300749	Mental retardation and microcephaly with pontine and cerebellar hypoplasia, 300749
O14936	3C0I	DB03172	300172	300422	FG syndrome 4, 300422
O14936	3C0I	DB00194	300172	300422	FG syndrome 4, 300422
O14936	3C0I	DB04102	300172	300422	Mental retardation, with or without nystagmus, 300422
O14936	3C0H	DB03172	300172	300422	Mental retardation, with or without nystagmus, 300422
O14936	3MFS	DB01653	300172	300749	Mental retardation and microcephaly with pontine and cerebellar hypoplasia, 300749
O14936	3MFU	DB01666	300172	300749	Mental retardation and microcephaly with pontine and cerebellar hypoplasia, 300749
O14936	3C0I	DB04604	300172	300749	Mental retardation and microcephaly with pontine and cerebellar hypoplasia, 300749
O14936	3MFS	DB01653	300172	300422	FG syndrome 4, 300422
O14936	3C0H	DB04944	300172	300749	Mental retardation and microcephaly with pontine and cerebellar hypoplasia, 300749
O14936	3C0H	DB01755	300172	300422	Mental retardation, with or without nystagmus, 300422
O14936	3C0H	DB06185	300172	300422	FG syndrome 4, 300422
O14936	3MFU	DB00760	300172	300422	FG syndrome 4, 300422
O14936	3MFS	DB03205	300172	300422	FG syndrome 4, 300422
O14936	3MFU	DB02684	300172	300422	FG syndrome 4, 300422
O14936	3MFU	DB01666	300172	300422	Mental retardation, with or without nystagmus, 300422
O14936	3MFU	DB03355	300172	300422	Mental retardation, with or without nystagmus, 300422
O14936	3C0I	DB02097	300172	300749	Mental retardation and microcephaly with pontine and cerebellar hypoplasia, 300749
O14936	3C0I	DB03015	300172	300749	Mental retardation and microcephaly with pontine and cerebellar hypoplasia, 300749
O14936	3C0H	DB06213	300172	300422	Mental retardation, with or without nystagmus, 300422
O14936	3C0H	DB04162	300172	300422	Mental retardation, with or without nystagmus, 300422
O14936	3MFU	DB03706	300172	300422	FG syndrome 4, 300422
O14936	3MFS	DB01772	300172	300422	Mental retardation, with or without nystagmus, 300422
O14936	3C0H	DB04604	300172	300422	Mental retardation, with or without nystagmus, 300422
O14936	3C0H	DB01755	300172	300422	FG syndrome 4, 300422
O14936	3MFU	DB00686	300172	300422	Mental retardation, with or without nystagmus, 300422
O14936	3MFS	DB03987	300172	300422	Mental retardation, with or without nystagmus, 300422
O14936	3MFS	DB01910	300172	300749	Mental retardation and microcephaly with pontine and cerebellar hypoplasia, 300749
O14936	3MFS	DB02473	300172	300422	Mental retardation, with or without nystagmus, 300422
O14936	3C0I	DB00811	300172	300749	Mental retardation and microcephaly with pontine and cerebellar hypoplasia, 300749
O14936	3C0I	DB00928	300172	300749	Mental retardation and microcephaly with pontine and cerebellar hypoplasia, 300749
O14936	3MFU	DB04700	300172	300422	FG syndrome 4, 300422
O14936	3C0I	DB04440	300172	300422	Mental retardation, with or without nystagmus, 300422
O14936	3C0I	DB03609	300172	300422	Mental retardation, with or without nystagmus, 300422
O14936	3C0H	DB04218	300172	300749	Mental retardation and microcephaly with pontine and cerebellar hypoplasia, 300749
O14936	3C0H	DB03493	300172	300422	FG syndrome 4, 300422
O14936	3C0H	DB03172	300172	300422	FG syndrome 4, 300422
O14936	3C0H	DB02162	300172	300749	Mental retardation and microcephaly with pontine and cerebellar hypoplasia, 300749
O14936	3C0H	DB03376	300172	300749	Mental retardation and microcephaly with pontine and cerebellar hypoplasia, 300749
O14936	3C0H	DB04604	300172	300749	Mental retardation and microcephaly with pontine and cerebellar hypoplasia, 300749
O14936	3MFS	DB04604	300172	300422	Mental retardation, with or without nystagmus, 300422
O14936	3C0H	DB00242	300172	300422	FG syndrome 4, 300422
O14936	3MFU	DB03706	300172	300422	Mental retardation, with or without nystagmus, 300422
O14936	3MFU	DB01666	300172	300422	FG syndrome 4, 300422
O14936	3MFS	DB03914	300172	300422	FG syndrome 4, 300422
O14936	3C0I	DB01280	300172	300422	FG syndrome 4, 300422
O14936	3MFU	DB03003	300172	300749	Mental retardation and microcephaly with pontine and cerebellar hypoplasia, 300749
O14936	3MFS	DB02510	300172	300749	Mental retardation and microcephaly with pontine and cerebellar hypoplasia, 300749
O14936	3C0I	DB04218	300172	300422	FG syndrome 4, 300422
O14936	3C0I	DB02097	300172	300422	Mental retardation, with or without nystagmus, 300422
O14936	3C0I	DB03493	300172	300422	Mental retardation, with or without nystagmus, 300422
O14936	3C0I	DB02281	300172	300422	Mental retardation, with or without nystagmus, 300422
O14936	3C0I	DB03172	300172	300422	Mental retardation, with or without nystagmus, 300422
O14936	3C0I	DB02502	300172	300422	FG syndrome 4, 300422
O14936	3MFU	DB01150	300172	300422	Mental retardation, with or without nystagmus, 300422
O14936	3C0H	DB01755	300172	300749	Mental retardation and microcephaly with pontine and cerebellar hypoplasia, 300749
O14936	3MFS	DB01155	300172	300749	Mental retardation and microcephaly with pontine and cerebellar hypoplasia, 300749
O14936	3MFU	DB03003	300172	300422	Mental retardation, with or without nystagmus, 300422
O14936	3C0H	DB02282	300172	300749	Mental retardation and microcephaly with pontine and cerebellar hypoplasia, 300749
O14936	3MFS	DB03869	300172	300422	FG syndrome 4, 300422
O14936	3MFS	DB03998	300172	300422	Mental retardation, with or without nystagmus, 300422
O14936	3MFU	DB03558	300172	300422	Mental retardation, with or without nystagmus, 300422
O14936	3MFS	DB02933	300172	300749	Mental retardation and microcephaly with pontine and cerebellar hypoplasia, 300749
O14936	3MFU	DB02718	300172	300422	FG syndrome 4, 300422
O14936	3MFU	DB03869	300172	300422	FG syndrome 4, 300422
O14936	3MFU	DB01140	300172	300749	Mental retardation and microcephaly with pontine and cerebellar hypoplasia, 300749
O14936	3C0H	DB02896	300172	300422	FG syndrome 4, 300422
O14936	3MFU	DB02301	300172	300749	Mental retardation and microcephaly with pontine and cerebellar hypoplasia, 300749
O14936	3C0I	DB03493	300172	300422	FG syndrome 4, 300422
O14936	3C0H	DB04860	300172	300422	Mental retardation, with or without nystagmus, 300422
O14936	3C0I	DB03719	300172	300749	Mental retardation and microcephaly with pontine and cerebellar hypoplasia, 300749
O14936	3C0I	DB00631	300172	300422	Mental retardation, with or without nystagmus, 300422
O14936	3C0H	DB03609	300172	300749	Mental retardation and microcephaly with pontine and cerebellar hypoplasia, 300749
O14936	3C0H	DB06213	300172	300422	FG syndrome 4, 300422
O14936	3MFU	DB03883	300172	300422	FG syndrome 4, 300422
O14936	3MFU	DB02968	300172	300422	Mental retardation, with or without nystagmus, 300422
O14936	3C0H	DB01280	300172	300749	Mental retardation and microcephaly with pontine and cerebellar hypoplasia, 300749
O14936	3MFU	DB01755	300172	300749	Mental retardation and microcephaly with pontine and cerebellar hypoplasia, 300749
O14936	3C0H	DB02097	300172	300422	Mental retardation, with or without nystagmus, 300422
O14936	3MFS	DB01752	300172	300422	FG syndrome 4, 300422
O14936	3C0I	DB03493	300172	300749	Mental retardation and microcephaly with pontine and cerebellar hypoplasia, 300749
O14936	3C0I	DB04546	300172	300422	FG syndrome 4, 300422
O14936	3MFS	DB04218	300172	300749	Mental retardation and microcephaly with pontine and cerebellar hypoplasia, 300749
O14936	3C0I	DB02916	300172	300422	FG syndrome 4, 300422
O14936	3C0H	DB00442	300172	300749	Mental retardation and microcephaly with pontine and cerebellar hypoplasia, 300749
O14936	3MFS	DB03376	300172	300749	Mental retardation and microcephaly with pontine and cerebellar hypoplasia, 300749
O14936	3MFU	DB02540	300172	300422	Mental retardation, with or without nystagmus, 300422
O14936	3C0I	DB02933	300172	300749	Mental retardation and microcephaly with pontine and cerebellar hypoplasia, 300749
O14936	3MFU	DB03355	300172	300749	Mental retardation and microcephaly with pontine and cerebellar hypoplasia, 300749
O14936	3MFS	DB02602	300172	300749	Mental retardation and microcephaly with pontine and cerebellar hypoplasia, 300749
O14936	3C0H	DB04218	300172	300422	Mental retardation, with or without nystagmus, 300422
O14936	3C0H	DB04860	300172	300749	Mental retardation and microcephaly with pontine and cerebellar hypoplasia, 300749
O14936	3C0H	DB03609	300172	300422	FG syndrome 4, 300422
O14936	3C0I	DB00242	300172	300422	FG syndrome 4, 300422
O14936	3MFS	DB04441	300172	300422	FG syndrome 4, 300422
O14936	3C0H	DB03458	300172	300749	Mental retardation and microcephaly with pontine and cerebellar hypoplasia, 300749
O14936	3MFU	DB00597	300172	300422	Mental retardation, with or without nystagmus, 300422
O14936	3MFU	DB02968	300172	300749	Mental retardation and microcephaly with pontine and cerebellar hypoplasia, 300749
O14936	3C0H	DB03719	300172	300422	FG syndrome 4, 300422
O14936	3MFS	DB01910	300172	300422	FG syndrome 4, 300422
O14936	3C0H	DB02282	300172	300422	FG syndrome 4, 300422
O14936	3C0H	DB03986	300172	300422	Mental retardation, with or without nystagmus, 300422
O14936	3C0I	DB02916	300172	300749	Mental retardation and microcephaly with pontine and cerebellar hypoplasia, 300749
O14936	3MFS	DB06207	300172	300422	Mental retardation, with or without nystagmus, 300422
O14936	3C0I	DB02422	300172	300749	Mental retardation and microcephaly with pontine and cerebellar hypoplasia, 300749
O14936	3C0I	DB02896	300172	300422	FG syndrome 4, 300422
O14936	3MFS	DB03719	300172	300749	Mental retardation and microcephaly with pontine and cerebellar hypoplasia, 300749
O14936	3C0I	DB04024	300172	300422	Mental retardation, with or without nystagmus, 300422
O14936	3C0I	DB02947	300172	300749	Mental retardation and microcephaly with pontine and cerebellar hypoplasia, 300749
O14936	3MFU	DB03376	300172	300422	FG syndrome 4, 300422
O14936	3MFS	DB02519	300172	300422	FG syndrome 4, 300422
O14936	3C0I	DB01280	300172	300422	Mental retardation, with or without nystagmus, 300422
O14936	3C0H	DB02416	300172	300422	FG syndrome 4, 300422
O14936	3C0I	DB01730	300172	300749	Mental retardation and microcephaly with pontine and cerebellar hypoplasia, 300749
O14936	3MFS	DB00194	300172	300422	Mental retardation, with or without nystagmus, 300422
O14936	3C0H	DB02684	300172	300749	Mental retardation and microcephaly with pontine and cerebellar hypoplasia, 300749
O14936	3MFU	DB00689	300172	300749	Mental retardation and microcephaly with pontine and cerebellar hypoplasia, 300749
O14936	3C0H	DB01752	300172	300422	FG syndrome 4, 300422
O14936	3C0H	DB00242	300172	300749	Mental retardation and microcephaly with pontine and cerebellar hypoplasia, 300749
O14936	3C0H	DB03015	300172	300422	Mental retardation, with or without nystagmus, 300422
O14936	3MFS	DB01772	300172	300749	Mental retardation and microcephaly with pontine and cerebellar hypoplasia, 300749
O14936	3MFS	DB03869	300172	300422	Mental retardation, with or without nystagmus, 300422
O14936	3MFU	DB04740	300172	300422	Mental retardation, with or without nystagmus, 300422
O14936	3C0I	DB04441	300172	300422	FG syndrome 4, 300422
O14936	3C0I	DB00242	300172	300422	Mental retardation, with or without nystagmus, 300422
O14936	3C0H	DB04335	300172	300422	FG syndrome 4, 300422
O14936	3C0H	DB02933	300172	300749	Mental retardation and microcephaly with pontine and cerebellar hypoplasia, 300749
O14936	3MFU	DB02943	300172	300422	Mental retardation, with or without nystagmus, 300422
O14936	3C0I	DB03719	300172	300422	FG syndrome 4, 300422
O14936	3MFS	DB03987	300172	300422	FG syndrome 4, 300422
O14936	3MFS	DB02896	300172	300422	Mental retardation, with or without nystagmus, 300422
O14936	3C0I	DB02896	300172	300749	Mental retardation and microcephaly with pontine and cerebellar hypoplasia, 300749
O14936	3MFU	DB02301	300172	300422	FG syndrome 4, 300422
O14936	3MFU	DB04700	300172	300749	Mental retardation and microcephaly with pontine and cerebellar hypoplasia, 300749
O14936	3C0I	DB03735	300172	300422	FG syndrome 4, 300422
O14936	3C0I	DB03015	300172	300422	Mental retardation, with or without nystagmus, 300422
O14936	3MFU	DB04918	300172	300422	Mental retardation, with or without nystagmus, 300422
O14936	3MFS	DB01933	300172	300749	Mental retardation and microcephaly with pontine and cerebellar hypoplasia, 300749
O14936	3MFU	DB00303	300172	300422	Mental retardation, with or without nystagmus, 300422
O14936	3MFU	DB03003	300172	300422	FG syndrome 4, 300422
O14936	3C0H	DB03015	300172	300749	Mental retardation and microcephaly with pontine and cerebellar hypoplasia, 300749
O14936	3C0I	DB04218	300172	300422	Mental retardation, with or without nystagmus, 300422
O14936	3MFU	DB03907	300172	300749	Mental retardation and microcephaly with pontine and cerebellar hypoplasia, 300749
O14936	3C0H	DB04604	300172	300422	FG syndrome 4, 300422
O14936	3MFS	DB01155	300172	300422	Mental retardation, with or without nystagmus, 300422
O14936	3MFU	DB04596	300172	300422	Mental retardation, with or without nystagmus, 300422
O14936	3C0H	DB03015	300172	300422	FG syndrome 4, 300422
O14936	3MFU	DB00303	300172	300422	FG syndrome 4, 300422
O14936	3C0I	DB04102	300172	300749	Mental retardation and microcephaly with pontine and cerebellar hypoplasia, 300749
O14936	3MFS	DB03046	300172	300749	Mental retardation and microcephaly with pontine and cerebellar hypoplasia, 300749
O14936	3MFU	DB03869	300172	300749	Mental retardation and microcephaly with pontine and cerebellar hypoplasia, 300749
O14936	3MFU	DB00760	300172	300749	Mental retardation and microcephaly with pontine and cerebellar hypoplasia, 300749
O14936	3C0H	DB03172	300172	300749	Mental retardation and microcephaly with pontine and cerebellar hypoplasia, 300749
O14936	3C0H	DB03376	300172	300422	FG syndrome 4, 300422
O14936	3MFS	DB02510	300172	300422	FG syndrome 4, 300422
O14936	3MFS	DB03737	300172	300422	Mental retardation, with or without nystagmus, 300422
O14936	3C0H	DB02416	300172	300422	Mental retardation, with or without nystagmus, 300422
O14936	3MFU	DB03558	300172	300749	Mental retardation and microcephaly with pontine and cerebellar hypoplasia, 300749
O14936	3C0I	DB02933	300172	300422	Mental retardation, with or without nystagmus, 300422
O14936	3C0H	DB02502	300172	300749	Mental retardation and microcephaly with pontine and cerebellar hypoplasia, 300749
O14936	3MFU	DB02718	300172	300749	Mental retardation and microcephaly with pontine and cerebellar hypoplasia, 300749
O14936	3MFS	DB01752	300172	300422	Mental retardation, with or without nystagmus, 300422
O14936	3MFS	DB01752	300172	300749	Mental retardation and microcephaly with pontine and cerebellar hypoplasia, 300749
O14936	3C0H	DB03719	300172	300749	Mental retardation and microcephaly with pontine and cerebellar hypoplasia, 300749
O14936	3C0I	DB03986	300172	300422	FG syndrome 4, 300422
O14936	3MFU	DB02684	300172	300422	Mental retardation, with or without nystagmus, 300422
O14936	3C0I	DB02502	300172	300422	Mental retardation, with or without nystagmus, 300422
O14936	3C0H	DB02916	300172	300422	Mental retardation, with or without nystagmus, 300422
O14936	3C0I	DB02281	300172	300749	Mental retardation and microcephaly with pontine and cerebellar hypoplasia, 300749
O14936	3C0H	DB06213	300172	300749	Mental retardation and microcephaly with pontine and cerebellar hypoplasia, 300749
O14936	3MFS	DB03998	300172	300749	Mental retardation and microcephaly with pontine and cerebellar hypoplasia, 300749
O14936	3C0I	DB04441	300172	300749	Mental retardation and microcephaly with pontine and cerebellar hypoplasia, 300749
O14936	3C0H	DB03719	300172	300422	Mental retardation, with or without nystagmus, 300422
O14936	3C0H	DB03869	300172	300422	FG syndrome 4, 300422
O14936	3C0I	DB04944	300172	300749	Mental retardation and microcephaly with pontine and cerebellar hypoplasia, 300749
O14936	3C0I	DB02947	300172	300422	Mental retardation, with or without nystagmus, 300422
O14936	3MFU	DB03869	300172	300422	Mental retardation, with or without nystagmus, 300422
O14936	3MFU	DB03442	300172	300749	Mental retardation and microcephaly with pontine and cerebellar hypoplasia, 300749
O14936	3MFS	DB00303	300172	300749	Mental retardation and microcephaly with pontine and cerebellar hypoplasia, 300749
O14936	3MFS	DB04604	300172	300749	Mental retardation and microcephaly with pontine and cerebellar hypoplasia, 300749
O14936	3MFS	DB02162	300172	300422	Mental retardation, with or without nystagmus, 300422
O14936	3C0I	DB04441	300172	300422	Mental retardation, with or without nystagmus, 300422
O14936	3MFU	DB02540	300172	300749	Mental retardation and microcephaly with pontine and cerebellar hypoplasia, 300749
O14936	3C0I	DB03735	300172	300422	Mental retardation, with or without nystagmus, 300422
O14936	3MFS	DB03987	300172	300749	Mental retardation and microcephaly with pontine and cerebellar hypoplasia, 300749
O14936	3MFU	DB03004	300172	300749	Mental retardation and microcephaly with pontine and cerebellar hypoplasia, 300749
O14936	3MFS	DB03205	300172	300749	Mental retardation and microcephaly with pontine and cerebellar hypoplasia, 300749
O14936	3C0H	DB01752	300172	300749	Mental retardation and microcephaly with pontine and cerebellar hypoplasia, 300749
O14936	3MFS	DB03046	300172	300422	FG syndrome 4, 300422
O14936	3MFS	DB06207	300172	300749	Mental retardation and microcephaly with pontine and cerebellar hypoplasia, 300749
O14936	3MFS	DB03355	300172	300422	FG syndrome 4, 300422
O14936	3MFS	DB03914	300172	300422	Mental retardation, with or without nystagmus, 300422
O14936	3MFS	DB03957	300172	300422	Mental retardation, with or without nystagmus, 300422
O14936	3C0I	DB04860	300172	300749	Mental retardation and microcephaly with pontine and cerebellar hypoplasia, 300749
O14936	3MFU	DB03706	300172	300749	Mental retardation and microcephaly with pontine and cerebellar hypoplasia, 300749
O14936	3MFS	DB03458	300172	300422	Mental retardation, with or without nystagmus, 300422
O14936	3MFS	DB03376	300172	300422	Mental retardation, with or without nystagmus, 300422
O14936	3C0I	DB01629	300172	300749	Mental retardation and microcephaly with pontine and cerebellar hypoplasia, 300749
O14936	3MFS	DB01653	300172	300422	Mental retardation, with or without nystagmus, 300422
O14936	3C0I	DB00928	300172	300422	FG syndrome 4, 300422
O14936	3C0H	DB00442	300172	300422	FG syndrome 4, 300422
O14936	3MFU	DB00158	300172	300422	Mental retardation, with or without nystagmus, 300422
O14936	3MFU	DB01140	300172	300422	Mental retardation, with or without nystagmus, 300422
O14936	3MFU	DB03130	300172	300422	Mental retardation, with or without nystagmus, 300422
O14936	3C0H	DB03355	300172	300422	Mental retardation, with or without nystagmus, 300422
O14936	3C0I	DB06213	300172	300749	Mental retardation and microcephaly with pontine and cerebellar hypoplasia, 300749
O14936	3MFS	DB01155	300172	300422	FG syndrome 4, 300422
O14936	3MFS	DB03391	300172	300422	Mental retardation, with or without nystagmus, 300422
O14936	3C0H	DB04944	300172	300422	Mental retardation, with or without nystagmus, 300422
O14936	3C0H	DB04211	300172	300422	Mental retardation, with or without nystagmus, 300422
O14936	3MFU	DB03442	300172	300422	FG syndrome 4, 300422
O14936	3C0H	DB04954	300172	300422	Mental retardation, with or without nystagmus, 300422
O14936	3C0H	DB04954	300172	300749	Mental retardation and microcephaly with pontine and cerebellar hypoplasia, 300749
O14936	3MFS	DB03082	300172	300422	FG syndrome 4, 300422
O14936	3MFU	DB03376	300172	300422	Mental retardation, with or without nystagmus, 300422
O14936	3MFS	DB04441	300172	300422	Mental retardation, with or without nystagmus, 300422
O14936	3C0H	DB02947	300172	300422	FG syndrome 4, 300422
O14936	3C0I	DB04024	300172	300749	Mental retardation and microcephaly with pontine and cerebellar hypoplasia, 300749
O14936	3MFU	DB03530	300172	300422	Mental retardation, with or without nystagmus, 300422
O14936	3MFU	DB03530	300172	300422	FG syndrome 4, 300422
O14936	3MFU	DB03883	300172	300422	Mental retardation, with or without nystagmus, 300422
O14936	3MFS	DB04853	300172	300422	FG syndrome 4, 300422
O14936	3C0H	DB04546	300172	300422	Mental retardation, with or without nystagmus, 300422
O14936	3MFU	DB03907	300172	300422	FG syndrome 4, 300422
O14936	3MFS	DB01755	300172	300422	Mental retardation, with or without nystagmus, 300422
O14936	3C0I	DB04604	300172	300422	Mental retardation, with or without nystagmus, 300422
O14936	3C0I	DB03986	300172	300422	Mental retardation, with or without nystagmus, 300422
O14936	3C0I	DB06185	300172	300749	Mental retardation and microcephaly with pontine and cerebellar hypoplasia, 300749
O14936	3MFS	DB02282	300172	300749	Mental retardation and microcephaly with pontine and cerebellar hypoplasia, 300749
O14936	3MFS	DB03458	300172	300749	Mental retardation and microcephaly with pontine and cerebellar hypoplasia, 300749
O14936	3MFU	DB03376	300172	300749	Mental retardation and microcephaly with pontine and cerebellar hypoplasia, 300749
O14936	3MFS	DB01755	300172	300422	FG syndrome 4, 300422
O14936	3C0I	DB06213	300172	300422	Mental retardation, with or without nystagmus, 300422
O14936	3MFS	DB04218	300172	300422	Mental retardation, with or without nystagmus, 300422
O14936	3MFU	DB03883	300172	300749	Mental retardation and microcephaly with pontine and cerebellar hypoplasia, 300749
O14936	3MFS	DB04024	300172	300422	FG syndrome 4, 300422
O14936	3MFU	DB03530	300172	300749	Mental retardation and microcephaly with pontine and cerebellar hypoplasia, 300749
O14936	3MFU	DB00597	300172	300422	FG syndrome 4, 300422
O14936	3MFS	DB03957	300172	300749	Mental retardation and microcephaly with pontine and cerebellar hypoplasia, 300749
O14936	3MFS	DB03391	300172	300422	FG syndrome 4, 300422
O14936	3MFU	DB00597	300172	300749	Mental retardation and microcephaly with pontine and cerebellar hypoplasia, 300749
O14936	3MFS	DB03458	300172	300422	FG syndrome 4, 300422
O14936	3C0I	DB04944	300172	300422	FG syndrome 4, 300422
O14936	3MFU	DB02540	300172	300422	FG syndrome 4, 300422
O14936	3MFS	DB03391	300172	300749	Mental retardation and microcephaly with pontine and cerebellar hypoplasia, 300749
O14936	3C0H	DB03493	300172	300422	Mental retardation, with or without nystagmus, 300422
O14936	3C0H	DB02097	300172	300422	FG syndrome 4, 300422
O14936	3MFU	DB03602	300172	300422	Mental retardation, with or without nystagmus, 300422
O14936	3C0H	DB02916	300172	300422	FG syndrome 4, 300422
O14936	3C0I	DB06185	300172	300422	FG syndrome 4, 300422
O14936	3C0H	DB04102	300172	300422	Mental retardation, with or without nystagmus, 300422
O14936	3MFU	DB02301	300172	300422	Mental retardation, with or without nystagmus, 300422
O14936	3C0I	DB03172	300172	300749	Mental retardation and microcephaly with pontine and cerebellar hypoplasia, 300749
O14936	3C0H	DB03355	300172	300749	Mental retardation and microcephaly with pontine and cerebellar hypoplasia, 300749
O14936	3MFU	DB02510	300172	300422	FG syndrome 4, 300422
O14936	3MFU	DB01768	300172	300749	Mental retardation and microcephaly with pontine and cerebellar hypoplasia, 300749
O14936	3C0I	DB04944	300172	300422	Mental retardation, with or without nystagmus, 300422
O14936	3MFS	DB01933	300172	300422	Mental retardation, with or without nystagmus, 300422
O14936	3MFU	DB04918	300172	300749	Mental retardation and microcephaly with pontine and cerebellar hypoplasia, 300749
O14936	3C0I	DB02282	300172	300749	Mental retardation and microcephaly with pontine and cerebellar hypoplasia, 300749
O14936	3C0I	DB00442	300172	300422	FG syndrome 4, 300422
O14936	3MFU	DB02684	300172	300749	Mental retardation and microcephaly with pontine and cerebellar hypoplasia, 300749
O14936	3MFS	DB04853	300172	300749	Mental retardation and microcephaly with pontine and cerebellar hypoplasia, 300749
O14936	3C0H	DB02684	300172	300422	FG syndrome 4, 300422
O14936	3C0H	DB03458	300172	300422	FG syndrome 4, 300422
O14936	3C0I	DB04102	300172	300422	FG syndrome 4, 300422
O14936	3C0H	DB04860	300172	300422	FG syndrome 4, 300422
O14936	3C0H	DB02416	300172	300749	Mental retardation and microcephaly with pontine and cerebellar hypoplasia, 300749
O14936	3MFU	DB04596	300172	300749	Mental retardation and microcephaly with pontine and cerebellar hypoplasia, 300749
O14936	3MFS	DB02162	300172	300422	FG syndrome 4, 300422
O14936	3MFU	DB01150	300172	300749	Mental retardation and microcephaly with pontine and cerebellar hypoplasia, 300749
O14936	3MFU	DB03458	300172	300422	FG syndrome 4, 300422
O14936	3MFU	DB02718	300172	300422	Mental retardation, with or without nystagmus, 300422
O14936	3MFU	DB03130	300172	300749	Mental retardation and microcephaly with pontine and cerebellar hypoplasia, 300749
O14936	3MFS	DB04441	300172	300749	Mental retardation and microcephaly with pontine and cerebellar hypoplasia, 300749
O14936	3C0H	DB02502	300172	300422	FG syndrome 4, 300422
O14936	3MFU	DB03458	300172	300422	Mental retardation, with or without nystagmus, 300422
O14936	3C0H	DB04102	300172	300749	Mental retardation and microcephaly with pontine and cerebellar hypoplasia, 300749
O14936	3C0I	DB02422	300172	300422	Mental retardation, with or without nystagmus, 300422
O14936	3MFS	DB03376	300172	300422	FG syndrome 4, 300422
O14936	3MFS	DB03719	300172	300422	Mental retardation, with or without nystagmus, 300422
O14936	3MFU	DB00686	300172	300749	Mental retardation and microcephaly with pontine and cerebellar hypoplasia, 300749
O14936	3C0I	DB02281	300172	300422	FG syndrome 4, 300422
O14936	3C0H	DB04102	300172	300422	FG syndrome 4, 300422
O14936	3MFS	DB03082	300172	300422	Mental retardation, with or without nystagmus, 300422
O14936	3C0I	DB04546	300172	300749	Mental retardation and microcephaly with pontine and cerebellar hypoplasia, 300749
O14936	3C0H	DB02896	300172	300749	Mental retardation and microcephaly with pontine and cerebellar hypoplasia, 300749
O14936	3MFS	DB04004	300172	300422	FG syndrome 4, 300422
O14936	3C0I	DB02933	300172	300422	FG syndrome 4, 300422
O14936	3C0I	DB03719	300172	300422	Mental retardation, with or without nystagmus, 300422
O14936	3C0I	DB04024	300172	300422	FG syndrome 4, 300422
O14936	3C0H	DB04211	300172	300749	Mental retardation and microcephaly with pontine and cerebellar hypoplasia, 300749
O14936	3C0H	DB04335	300172	300749	Mental retardation and microcephaly with pontine and cerebellar hypoplasia, 300749
O14936	3C0H	DB02162	300172	300422	FG syndrome 4, 300422
O14936	3C0I	DB01629	300172	300422	Mental retardation, with or without nystagmus, 300422
O14936	3MFU	DB03820	300172	300422	Mental retardation, with or without nystagmus, 300422
O14936	3C0H	DB04546	300172	300749	Mental retardation and microcephaly with pontine and cerebellar hypoplasia, 300749
O14936	3C0H	DB04441	300172	300422	Mental retardation, with or without nystagmus, 300422
O14936	3C0I	DB04440	300172	300749	Mental retardation and microcephaly with pontine and cerebellar hypoplasia, 300749
O14936	3MFS	DB02896	300172	300749	Mental retardation and microcephaly with pontine and cerebellar hypoplasia, 300749
O14936	3MFS	DB02519	300172	300422	Mental retardation, with or without nystagmus, 300422
O14936	3C0H	DB02162	300172	300422	Mental retardation, with or without nystagmus, 300422
O14936	3MFU	DB03820	300172	300749	Mental retardation and microcephaly with pontine and cerebellar hypoplasia, 300749
O14936	3MFS	DB04218	300172	300422	FG syndrome 4, 300422
O14936	3C0H	DB03986	300172	300422	FG syndrome 4, 300422
O14936	3MFS	DB02933	300172	300422	Mental retardation, with or without nystagmus, 300422
O14936	3MFU	DB02943	300172	300749	Mental retardation and microcephaly with pontine and cerebellar hypoplasia, 300749
O14936	3MFU	DB04517	300172	300749	Mental retardation and microcephaly with pontine and cerebellar hypoplasia, 300749
O14936	3C0I	DB00242	300172	300749	Mental retardation and microcephaly with pontine and cerebellar hypoplasia, 300749
O14936	3C0H	DB04944	300172	300422	FG syndrome 4, 300422
O14936	3MFS	DB03737	300172	300749	Mental retardation and microcephaly with pontine and cerebellar hypoplasia, 300749
O14936	3C0I	DB02230	300172	300422	FG syndrome 4, 300422
O14936	3MFU	DB00760	300172	300422	Mental retardation, with or without nystagmus, 300422
O14936	3C0H	DB00194	300172	300422	Mental retardation, with or without nystagmus, 300422
O14936	3MFS	DB00303	300172	300422	Mental retardation, with or without nystagmus, 300422
O14936	3C0I	DB04954	300172	300422	Mental retardation, with or without nystagmus, 300422
O14936	3C0I	DB00631	300172	300749	Mental retardation and microcephaly with pontine and cerebellar hypoplasia, 300749
O14936	3C0I	DB03735	300172	300749	Mental retardation and microcephaly with pontine and cerebellar hypoplasia, 300749
O14936	3MFS	DB02010	300172	300422	FG syndrome 4, 300422
O14936	3C0H	DB04546	300172	300422	FG syndrome 4, 300422
O14936	3MFU	DB02943	300172	300422	FG syndrome 4, 300422
O14936	3MFS	DB02916	300172	300749	Mental retardation and microcephaly with pontine and cerebellar hypoplasia, 300749
O14936	3MFS	DB03082	300172	300749	Mental retardation and microcephaly with pontine and cerebellar hypoplasia, 300749
O14936	3MFU	DB02510	300172	300422	Mental retardation, with or without nystagmus, 300422
O14936	3C0H	DB02282	300172	300422	Mental retardation, with or without nystagmus, 300422
O14936	3C0I	DB00811	300172	300422	FG syndrome 4, 300422
O14936	3C0H	DB04954	300172	300422	FG syndrome 4, 300422
O14936	3C0I	DB06185	300172	300422	Mental retardation, with or without nystagmus, 300422
O14936	3C0H	DB02947	300172	300749	Mental retardation and microcephaly with pontine and cerebellar hypoplasia, 300749
O14936	3MFU	DB01768	300172	300422	Mental retardation, with or without nystagmus, 300422
O14936	3C0H	DB02933	300172	300422	Mental retardation, with or without nystagmus, 300422
O14936	3C0H	DB03869	300172	300422	Mental retardation, with or without nystagmus, 300422
O14936	3MFS	DB02916	300172	300422	Mental retardation, with or without nystagmus, 300422
O14936	3C0I	DB04335	300172	300749	Mental retardation and microcephaly with pontine and cerebellar hypoplasia, 300749
O14936	3C0I	DB05837	300172	300749	Mental retardation and microcephaly with pontine and cerebellar hypoplasia, 300749
O14936	3MFS	DB01755	300172	300749	Mental retardation and microcephaly with pontine and cerebellar hypoplasia, 300749
O14936	3MFS	DB06207	300172	300422	FG syndrome 4, 300422
O14936	3MFS	DB02916	300172	300422	FG syndrome 4, 300422
O14936	3C0I	DB00194	300172	300422	Mental retardation, with or without nystagmus, 300422
O14936	3C0I	DB01730	300172	300422	Mental retardation, with or without nystagmus, 300422
O14936	3C0H	DB06185	300172	300749	Mental retardation and microcephaly with pontine and cerebellar hypoplasia, 300749
O14936	3MFU	DB02510	300172	300749	Mental retardation and microcephaly with pontine and cerebellar hypoplasia, 300749
O14936	3MFS	DB04004	300172	300749	Mental retardation and microcephaly with pontine and cerebellar hypoplasia, 300749
O14936	3MFU	DB04740	300172	300422	FG syndrome 4, 300422
O14936	3MFS	DB02519	300172	300749	Mental retardation and microcephaly with pontine and cerebellar hypoplasia, 300749
O14936	3MFS	DB03737	300172	300422	FG syndrome 4, 300422
O14936	3C0I	DB02230	300172	300749	Mental retardation and microcephaly with pontine and cerebellar hypoplasia, 300749
O14936	3MFU	DB02031	300172	300422	FG syndrome 4, 300422
O14936	3C0H	DB04218	300172	300422	FG syndrome 4, 300422
O14936	3C0H	DB02896	300172	300422	Mental retardation, with or without nystagmus, 300422
O14936	3MFU	DB03602	300172	300422	FG syndrome 4, 300422
O14936	3MFU	DB03820	300172	300422	FG syndrome 4, 300422
O14936	3C0I	DB02097	300172	300422	FG syndrome 4, 300422
O14936	3MFU	DB03503	300172	300749	Mental retardation and microcephaly with pontine and cerebellar hypoplasia, 300749
O14936	3MFS	DB03046	300172	300422	Mental retardation, with or without nystagmus, 300422
O14936	3C0H	DB04441	300172	300422	FG syndrome 4, 300422
O14936	3MFU	DB03004	300172	300422	FG syndrome 4, 300422
O14936	3C0H	DB02947	300172	300422	Mental retardation, with or without nystagmus, 300422
O14936	3C0I	DB04546	300172	300422	Mental retardation, with or without nystagmus, 300422
O14936	3C0H	DB00194	300172	300422	FG syndrome 4, 300422
O14936	3C0H	DB04211	300172	300422	FG syndrome 4, 300422
O14936	3C0H	DB00442	300172	300422	Mental retardation, with or without nystagmus, 300422
O14936	3C0I	DB03609	300172	300749	Mental retardation and microcephaly with pontine and cerebellar hypoplasia, 300749
O14936	3C0I	DB04440	300172	300422	FG syndrome 4, 300422
O14936	3C0H	DB00928	300172	300422	Mental retardation, with or without nystagmus, 300422
O14936	3MFU	DB02031	300172	300422	Mental retardation, with or without nystagmus, 300422
O14936	3C0H	DB01280	300172	300422	Mental retardation, with or without nystagmus, 300422
O14936	3MFU	DB04700	300172	300422	Mental retardation, with or without nystagmus, 300422
O14936	3MFU	DB03442	300172	300422	Mental retardation, with or without nystagmus, 300422
O14936	3MFU	DB04517	300172	300422	Mental retardation, with or without nystagmus, 300422
O14936	3C0H	DB04162	300172	300749	Mental retardation and microcephaly with pontine and cerebellar hypoplasia, 300749
O14936	3C0I	DB00194	300172	300749	Mental retardation and microcephaly with pontine and cerebellar hypoplasia, 300749
O14936	3MFU	DB03503	300172	300422	Mental retardation, with or without nystagmus, 300422
O14936	3MFS	DB01933	300172	300422	FG syndrome 4, 300422
O14936	3MFU	DB02968	300172	300422	FG syndrome 4, 300422
O14936	3MFU	DB03355	300172	300422	FG syndrome 4, 300422
O14936	3MFS	DB02473	300172	300422	FG syndrome 4, 300422
O14936	3C0H	DB03493	300172	300749	Mental retardation and microcephaly with pontine and cerebellar hypoplasia, 300749
O14936	3C0H	DB06185	300172	300422	Mental retardation, with or without nystagmus, 300422
O14936	3MFS	DB02933	300172	300422	FG syndrome 4, 300422
O14936	3C0H	DB03458	300172	300422	Mental retardation, with or without nystagmus, 300422
O14936	3MFU	DB00158	300172	300749	Mental retardation and microcephaly with pontine and cerebellar hypoplasia, 300749
O14936	3C0H	DB02916	300172	300749	Mental retardation and microcephaly with pontine and cerebellar hypoplasia, 300749
O14936	3MFS	DB04004	300172	300422	Mental retardation, with or without nystagmus, 300422
O14936	3C0I	DB03609	300172	300422	FG syndrome 4, 300422
O14936	3C0I	DB06213	300172	300422	FG syndrome 4, 300422
O14936	3MFS	DB03205	300172	300422	Mental retardation, with or without nystagmus, 300422
O14936	3MFS	DB03914	300172	300749	Mental retardation and microcephaly with pontine and cerebellar hypoplasia, 300749
O14936	3MFU	DB00689	300172	300422	FG syndrome 4, 300422
O14936	3MFS	DB00194	300172	300422	FG syndrome 4, 300422
O14936	3C0I	DB04335	300172	300422	FG syndrome 4, 300422
O14936	3C0I	DB04335	300172	300422	Mental retardation, with or without nystagmus, 300422
O14936	3MFS	DB02510	300172	300422	Mental retardation, with or without nystagmus, 300422
O14936	3MFU	DB01755	300172	300422	Mental retardation, with or without nystagmus, 300422
O14936	3C0H	DB04335	300172	300422	Mental retardation, with or without nystagmus, 300422
O14936	3C0H	DB00242	300172	300422	Mental retardation, with or without nystagmus, 300422
O14936	3MFS	DB02010	300172	300749	Mental retardation and microcephaly with pontine and cerebellar hypoplasia, 300749
O14936	3C0H	DB03869	300172	300749	Mental retardation and microcephaly with pontine and cerebellar hypoplasia, 300749
O14936	3C0H	DB01280	300172	300422	FG syndrome 4, 300422
O14936	3C0I	DB02422	300172	300422	FG syndrome 4, 300422
O14936	3C0I	DB02230	300172	300422	Mental retardation, with or without nystagmus, 300422
O14936	3MFS	DB02602	300172	300422	FG syndrome 4, 300422
O14936	3C0I	DB03986	300172	300749	Mental retardation and microcephaly with pontine and cerebellar hypoplasia, 300749
O14936	3MFS	DB02602	300172	300422	Mental retardation, with or without nystagmus, 300422
O14936	3C0I	DB02502	300172	300749	Mental retardation and microcephaly with pontine and cerebellar hypoplasia, 300749
O14936	3MFS	DB03869	300172	300749	Mental retardation and microcephaly with pontine and cerebellar hypoplasia, 300749
O14936	3MFS	DB03719	300172	300422	FG syndrome 4, 300422
O14936	3MFU	DB00686	300172	300422	FG syndrome 4, 300422
O14936	3MFS	DB01772	300172	300422	FG syndrome 4, 300422
O14936	3MFU	DB04918	300172	300422	FG syndrome 4, 300422
O14936	3C0I	DB05837	300172	300422	FG syndrome 4, 300422
O14936	3MFU	DB04517	300172	300422	FG syndrome 4, 300422
O14936	3C0I	DB02947	300172	300422	FG syndrome 4, 300422
O14936	3MFU	DB03602	300172	300749	Mental retardation and microcephaly with pontine and cerebellar hypoplasia, 300749
O14936	3MFU	DB03503	300172	300422	FG syndrome 4, 300422
O14936	3C0I	DB02282	300172	300422	Mental retardation, with or without nystagmus, 300422
O14936	3MFS	DB02282	300172	300422	Mental retardation, with or without nystagmus, 300422
O14936	3MFS	DB03957	300172	300422	FG syndrome 4, 300422
O14936	3C0I	DB02282	300172	300422	FG syndrome 4, 300422
O14936	3C0H	DB02097	300172	300749	Mental retardation and microcephaly with pontine and cerebellar hypoplasia, 300749
O14936	3C0I	DB04604	300172	300422	FG syndrome 4, 300422
O14936	3C0I	DB04860	300172	300422	FG syndrome 4, 300422
O14936	3C0I	DB02896	300172	300422	Mental retardation, with or without nystagmus, 300422
O14936	3C0I	DB01730	300172	300422	FG syndrome 4, 300422
O14936	3MFU	DB03907	300172	300422	Mental retardation, with or without nystagmus, 300422
O14936	3MFU	DB04596	300172	300422	FG syndrome 4, 300422
O14936	3C0I	DB04218	300172	300749	Mental retardation and microcephaly with pontine and cerebellar hypoplasia, 300749
O14936	3MFS	DB04853	300172	300422	Mental retardation, with or without nystagmus, 300422
O14936	3MFS	DB04024	300172	300422	Mental retardation, with or without nystagmus, 300422
O14936	3MFU	DB00689	300172	300422	Mental retardation, with or without nystagmus, 300422
O14936	3MFU	DB03458	300172	300749	Mental retardation and microcephaly with pontine and cerebellar hypoplasia, 300749
O14936	3C0I	DB00442	300172	300422	Mental retardation, with or without nystagmus, 300422
O14936	3MFU	DB02031	300172	300749	Mental retardation and microcephaly with pontine and cerebellar hypoplasia, 300749
O14936	3MFS	DB00194	300172	300749	Mental retardation and microcephaly with pontine and cerebellar hypoplasia, 300749
O14936	3C0H	DB00928	300172	300749	Mental retardation and microcephaly with pontine and cerebellar hypoplasia, 300749
O14936	3MFU	DB04740	300172	300749	Mental retardation and microcephaly with pontine and cerebellar hypoplasia, 300749
O14936	3C0H	DB03986	300172	300749	Mental retardation and microcephaly with pontine and cerebellar hypoplasia, 300749
O14936	3C0I	DB04860	300172	300422	Mental retardation, with or without nystagmus, 300422
O14936	3MFS	DB01910	300172	300422	Mental retardation, with or without nystagmus, 300422
O14936	3C0I	DB03015	300172	300422	FG syndrome 4, 300422
O14936	3MFU	DB03004	300172	300422	Mental retardation, with or without nystagmus, 300422
O14936	3MFS	DB03355	300172	300422	Mental retardation, with or without nystagmus, 300422
O14936	3C0H	DB03355	300172	300422	FG syndrome 4, 300422
O14936	3MFS	DB03355	300172	300749	Mental retardation and microcephaly with pontine and cerebellar hypoplasia, 300749
O14936	3MFU	DB01768	300172	300422	FG syndrome 4, 300422
O14936	3MFS	DB04024	300172	300749	Mental retardation and microcephaly with pontine and cerebellar hypoplasia, 300749
O14936	3C0H	DB01752	300172	300422	Mental retardation, with or without nystagmus, 300422
O14936	3MFS	DB02896	300172	300422	FG syndrome 4, 300422
O14936	3C0I	DB00442	300172	300749	Mental retardation and microcephaly with pontine and cerebellar hypoplasia, 300749
O14936	3C0H	DB02502	300172	300422	Mental retardation, with or without nystagmus, 300422
O14936	3MFS	DB02282	300172	300422	FG syndrome 4, 300422
O14936	3C0I	DB00631	300172	300422	FG syndrome 4, 300422
O14936	3MFU	DB00158	300172	300422	FG syndrome 4, 300422
O14936	3MFU	DB01140	300172	300422	FG syndrome 4, 300422
O14936	3C0H	DB00928	300172	300422	FG syndrome 4, 300422
O14936	3MFU	DB03558	300172	300422	FG syndrome 4, 300422
O14936	3MFS	DB02473	300172	300749	Mental retardation and microcephaly with pontine and cerebellar hypoplasia, 300749
O14936	3C0H	DB03609	300172	300422	Mental retardation, with or without nystagmus, 300422
O14936	3C0H	DB02933	300172	300422	FG syndrome 4, 300422
O14965	2J4Z	DB04760	603072	114500	{Colon cancer, susceptibility to}, 114500
O14965	1MQ4	BindingDB_50241265	603072	114500	{Colon cancer, susceptibility to}, 114500
O14965	2J4Z	DB06212	603072	114500	{Colon cancer, susceptibility to}, 114500
O14965	2J50	DB02706	603072	114500	{Colon cancer, susceptibility to}, 114500
O14965	3COH	DB03509	603072	114500	{Colon cancer, susceptibility to}, 114500
O14965	2J4Z	DB05298	603072	114500	{Colon cancer, susceptibility to}, 114500
O14965	2NP8	DB01609	603072	114500	{Colon cancer, susceptibility to}, 114500
O14965	1MUO	DB06433	603072	114500	{Colon cancer, susceptibility to}, 114500
O14965	1MQ4	DB03927	603072	114500	{Colon cancer, susceptibility to}, 114500
O14965	3COH	DB04829	603072	114500	{Colon cancer, susceptibility to}, 114500
O14965	1MQ4	DB01155	603072	114500	{Colon cancer, susceptibility to}, 114500
O14965	2NP8	DB00796	603072	114500	{Colon cancer, susceptibility to}, 114500
O14965	2NP8	DB05416	603072	114500	{Colon cancer, susceptibility to}, 114500
O14965	2J50	DB01691	603072	114500	{Colon cancer, susceptibility to}, 114500
O14965	2DWB	DB03351	603072	114500	{Colon cancer, susceptibility to}, 114500
O14965	1OL6	DB03737	603072	114500	{Colon cancer, susceptibility to}, 114500
O14965	2WQE	DB02933	603072	114500	{Colon cancer, susceptibility to}, 114500
O14965	2J4Z	DB00530	603072	114500	{Colon cancer, susceptibility to}, 114500
O14965	2DWB	DB03376	603072	114500	{Colon cancer, susceptibility to}, 114500
O14965	1MQ4	DB03602	603072	114500	{Colon cancer, susceptibility to}, 114500
O14965	1MQ4	DB03907	603072	114500	{Colon cancer, susceptibility to}, 114500
O14965	1MUO	DB03242	603072	114500	{Colon cancer, susceptibility to}, 114500
O14965	1MQ4	DB06213	603072	114500	{Colon cancer, susceptibility to}, 114500
O14965	2DWB	DB04954	603072	114500	{Colon cancer, susceptibility to}, 114500
O14965	2DWB	DB02510	603072	114500	{Colon cancer, susceptibility to}, 114500
O14965	1OL6	DB05039	603072	114500	{Colon cancer, susceptibility to}, 114500
O14965	1MQ4	DB02827	603072	114500	{Colon cancer, susceptibility to}, 114500
O14965	2NP8	DB04715	603072	114500	{Colon cancer, susceptibility to}, 114500
O14965	1MQ4	DB02301	603072	114500	{Colon cancer, susceptibility to}, 114500
O14965	2J50	DB02411	603072	114500	{Colon cancer, susceptibility to}, 114500
O14965	2J4Z	DB01063	603072	114500	{Colon cancer, susceptibility to}, 114500
O14965	2J50	DB05298	603072	114500	{Colon cancer, susceptibility to}, 114500
O14965	2WQE	DB00242	603072	114500	{Colon cancer, susceptibility to}, 114500
O14965	1OL6	DB04024	603072	114500	{Colon cancer, susceptibility to}, 114500
O14965	2J50	DB02545	603072	114500	{Colon cancer, susceptibility to}, 114500
O14965	2WQE	DB00631	603072	114500	{Colon cancer, susceptibility to}, 114500
O14965	3COH	DB00805	603072	114500	{Colon cancer, susceptibility to}, 114500
O14965	2J4Z	BindingDB_50097125	603072	114500	{Colon cancer, susceptibility to}, 114500
O14965	2WQE	DB03273	603072	114500	{Colon cancer, susceptibility to}, 114500
O14965	2DWB	DB01752	603072	114500	{Colon cancer, susceptibility to}, 114500
O14965	2J50	DB01063	603072	114500	{Colon cancer, susceptibility to}, 114500
O14965	2NP8	DB02830	603072	114500	{Colon cancer, susceptibility to}, 114500
O14965	2NP8	DB00808	603072	114500	{Colon cancer, susceptibility to}, 114500
O14965	1OL6	DB03869	603072	114500	{Colon cancer, susceptibility to}, 114500
O14965	3COH	DB04716	603072	114500	{Colon cancer, susceptibility to}, 114500
O14965	2J4Z	DB04903	603072	114500	{Colon cancer, susceptibility to}, 114500
O14965	3COH	DB02754	603072	114500	{Colon cancer, susceptibility to}, 114500
O14965	1MQ4	DB00303	603072	114500	{Colon cancer, susceptibility to}, 114500
O14965	3COH	DB01094	603072	114500	{Colon cancer, susceptibility to}, 114500
O14965	3EFW	DB04759	603072	114500	{Colon cancer, susceptibility to}, 114500
O14965	3COH	BindingDB_50001884	603072	114500	{Colon cancer, susceptibility to}, 114500
O14965	2J4Z	DB06210	603072	114500	{Colon cancer, susceptibility to}, 114500
O14965	2J4Z	DB01268	603072	114500	{Colon cancer, susceptibility to}, 114500
O14965	2J4Z	DB00308	603072	114500	{Colon cancer, susceptibility to}, 114500
O14965	2NP8	DB01207	603072	114500	{Colon cancer, susceptibility to}, 114500
O14965	2NP8	DB00795	603072	114500	{Colon cancer, susceptibility to}, 114500
O14965	3COH	DB03322	603072	114500	{Colon cancer, susceptibility to}, 114500
O14965	2WQE	DB04218	603072	114500	{Colon cancer, susceptibility to}, 114500
O14965	2NP8	DB04044	603072	114500	{Colon cancer, susceptibility to}, 114500
O14965	1OL6	DB04954	603072	114500	{Colon cancer, susceptibility to}, 114500
O14965	3COH	DB01162	603072	114500	{Colon cancer, susceptibility to}, 114500
O14965	3EFW	DB02567	603072	114500	{Colon cancer, susceptibility to}, 114500
O14965	3EFW	DB02354	603072	114500	{Colon cancer, susceptibility to}, 114500
O14965	2J50	DB04064	603072	114500	{Colon cancer, susceptibility to}, 114500
O14965	2J50	DB03960	603072	114500	{Colon cancer, susceptibility to}, 114500
O14965	2J50	DB05806	603072	114500	{Colon cancer, susceptibility to}, 114500
O14965	1MUO	DB01629	603072	114500	{Colon cancer, susceptibility to}, 114500
O14965	2J4Z	DB03744	603072	114500	{Colon cancer, susceptibility to}, 114500
O14965	2J50	DB00276	603072	114500	{Colon cancer, susceptibility to}, 114500
O14965	1MUO	DB02282	603072	114500	{Colon cancer, susceptibility to}, 114500
O14965	3EFW	DB03471	603072	114500	{Colon cancer, susceptibility to}, 114500
O14965	2J4Z	DB00587	603072	114500	{Colon cancer, susceptibility to}, 114500
O14965	1MUO	DB06185	603072	114500	{Colon cancer, susceptibility to}, 114500
O14965	3EFW	DB06210	603072	114500	{Colon cancer, susceptibility to}, 114500
O14965	2WQE	DB04546	603072	114500	{Colon cancer, susceptibility to}, 114500
O14965	2J50	DB06210	603072	114500	{Colon cancer, susceptibility to}, 114500
O14965	2J50	DB01349	603072	114500	{Colon cancer, susceptibility to}, 114500
O14965	2NP8	DB02842	603072	114500	{Colon cancer, susceptibility to}, 114500
O14965	1MUO	DB03609	603072	114500	{Colon cancer, susceptibility to}, 114500
O14965	3EFW	DB01772	603072	114500	{Colon cancer, susceptibility to}, 114500
O14965	2DWB	DB02069	603072	114500	{Colon cancer, susceptibility to}, 114500
O14965	2WQE	DB03609	603072	114500	{Colon cancer, susceptibility to}, 114500
O14965	3EFW	DB02473	603072	114500	{Colon cancer, susceptibility to}, 114500
O14965	1OL6	DB03914	603072	114500	{Colon cancer, susceptibility to}, 114500
O14965	3COH	DB00768	603072	114500	{Colon cancer, susceptibility to}, 114500
O14965	2DWB	DB04676	603072	114500	{Colon cancer, susceptibility to}, 114500
O14965	1OL6	DB02255	603072	114500	{Colon cancer, susceptibility to}, 114500
O14965	2NP8	DB04759	603072	114500	{Colon cancer, susceptibility to}, 114500
O14965	2WQE	DB01280	603072	114500	{Colon cancer, susceptibility to}, 114500
O14965	2NP8	DB01761	603072	114500	{Colon cancer, susceptibility to}, 114500
O14965	1MUO	DB04944	603072	114500	{Colon cancer, susceptibility to}, 114500
O14965	2WQE	DB02162	603072	114500	{Colon cancer, susceptibility to}, 114500
O14965	3EFW	DB02269	603072	114500	{Colon cancer, susceptibility to}, 114500
O14965	2J50	DB04809	603072	114500	{Colon cancer, susceptibility to}, 114500
O14965	2NP8	DB05083	603072	114500	{Colon cancer, susceptibility to}, 114500
O14965	3COH	DB01261	603072	114500	{Colon cancer, susceptibility to}, 114500
O14965	1MQ4	DB04517	603072	114500	{Colon cancer, susceptibility to}, 114500
O14965	3EFW	DB04644	603072	114500	{Colon cancer, susceptibility to}, 114500
O14965	2J50	DB00177	603072	114500	{Colon cancer, susceptibility to}, 114500
O14965	2J4Z	DB04759	603072	114500	{Colon cancer, susceptibility to}, 114500
O14965	2NP8	DB04118	603072	114500	{Colon cancer, susceptibility to}, 114500
O14965	3COH	DB01608	603072	114500	{Colon cancer, susceptibility to}, 114500
O14965	2NP8	DB04903	603072	114500	{Colon cancer, susceptibility to}, 114500
O14965	2WQE	DB03769	603072	114500	{Colon cancer, susceptibility to}, 114500
O14965	2DWB	DB03458	603072	114500	{Colon cancer, susceptibility to}, 114500
O14965	1MUO	DB04441	603072	114500	{Colon cancer, susceptibility to}, 114500
O14965	2NP8	DB04750	603072	114500	{Colon cancer, susceptibility to}, 114500
O14965	1MUO	DB04568	603072	114500	{Colon cancer, susceptibility to}, 114500
O14965	2J50	DB00293	603072	114500	{Colon cancer, susceptibility to}, 114500
O14965	2DWB	DB05482	603072	114500	{Colon cancer, susceptibility to}, 114500
O14965	1MUO	DB01280	603072	114500	{Colon cancer, susceptibility to}, 114500
O14965	1MUO	DB02097	603072	114500	{Colon cancer, susceptibility to}, 114500
O14965	3EFW	DB04868	603072	114500	{Colon cancer, susceptibility to}, 114500
O14965	1OL6	DB02063	603072	114500	{Colon cancer, susceptibility to}, 114500
O14965	2WQE	DB03376	603072	114500	{Colon cancer, susceptibility to}, 114500
O14965	2WQE	DB00651	603072	114500	{Colon cancer, susceptibility to}, 114500
O14965	1OL6	DB03325	603072	114500	{Colon cancer, susceptibility to}, 114500
O14965	1MUO	DB03216	603072	114500	{Colon cancer, susceptibility to}, 114500
O14965	1OL6	DB02510	603072	114500	{Colon cancer, susceptibility to}, 114500
O14965	1MUO	DB02934	603072	114500	{Colon cancer, susceptibility to}, 114500
O14965	2NP8	DB02882	603072	114500	{Colon cancer, susceptibility to}, 114500
O14965	2J4Z	DB03062	603072	114500	{Colon cancer, susceptibility to}, 114500
O14965	2WQE	DB03216	603072	114500	{Colon cancer, susceptibility to}, 114500
O14965	3COH	DB00749	603072	114500	{Colon cancer, susceptibility to}, 114500
O14965	2J50	DB04867	603072	114500	{Colon cancer, susceptibility to}, 114500
O14965	3EFW	DB04867	603072	114500	{Colon cancer, susceptibility to}, 114500
O14965	2J4Z	DB02799	603072	114500	{Colon cancer, susceptibility to}, 114500
O14965	2WQE	DB02097	603072	114500	{Colon cancer, susceptibility to}, 114500
O14965	2NP8	DB04852	603072	114500	{Colon cancer, susceptibility to}, 114500
O14965	2J50	DB01609	603072	114500	{Colon cancer, susceptibility to}, 114500
O14965	2J4Z	DB00276	603072	114500	{Colon cancer, susceptibility to}, 114500
O14965	2DWB	DB04437	603072	114500	{Colon cancer, susceptibility to}, 114500
O14965	3EFW	DB03878	603072	114500	{Colon cancer, susceptibility to}, 114500
O14965	1MQ4	DB00974	603072	114500	{Colon cancer, susceptibility to}, 114500
O14965	2DWB	DB04698	603072	114500	{Colon cancer, susceptibility to}, 114500
O14965	2J50	DB04761	603072	114500	{Colon cancer, susceptibility to}, 114500
O14965	2J4Z	DB04607	603072	114500	{Colon cancer, susceptibility to}, 114500
O14965	2J4Z	DB02197	603072	114500	{Colon cancer, susceptibility to}, 114500
O14965	3EFW	DB03367	603072	114500	{Colon cancer, susceptibility to}, 114500
O14965	1MUO	DB00441	603072	114500	{Colon cancer, susceptibility to}, 114500
O14965	2WQE	DB01752	603072	114500	{Colon cancer, susceptibility to}, 114500
O14965	1OL6	DB01014	603072	114500	{Colon cancer, susceptibility to}, 114500
O14965	2J4Z	DB04867	603072	114500	{Colon cancer, susceptibility to}, 114500
O14965	2J4Z	DB04032	603072	114500	{Colon cancer, susceptibility to}, 114500
O14965	2DWB	DB01755	603072	114500	{Colon cancer, susceptibility to}, 114500
O14965	3EFW	DB02698	603072	114500	{Colon cancer, susceptibility to}, 114500
O14965	2J50	DB01411	603072	114500	{Colon cancer, susceptibility to}, 114500
O14965	3COH	DB00715	603072	114500	{Colon cancer, susceptibility to}, 114500
O14965	1MUO	DB02933	603072	114500	{Colon cancer, susceptibility to}, 114500
O14965	2DWB	DB03015	603072	114500	{Colon cancer, susceptibility to}, 114500
O14965	2WQE	DB02916	603072	114500	{Colon cancer, susceptibility to}, 114500
O14965	2NP8	BindingDB_50247767	603072	114500	{Colon cancer, susceptibility to}, 114500
O14965	2DWB	DB01910	603072	114500	{Colon cancer, susceptibility to}, 114500
O14965	2NP8	DB06210	603072	114500	{Colon cancer, susceptibility to}, 114500
O14965	1OL6	DB04437	603072	114500	{Colon cancer, susceptibility to}, 114500
O14965	1OL6	DB04441	603072	114500	{Colon cancer, susceptibility to}, 114500
O14965	2DWB	DB02639	603072	114500	{Colon cancer, susceptibility to}, 114500
O14965	1MQ4	DB03376	603072	114500	{Colon cancer, susceptibility to}, 114500
O14965	1OL6	DB00140	603072	114500	{Colon cancer, susceptibility to}, 114500
O14965	2DWB	DB03493	603072	114500	{Colon cancer, susceptibility to}, 114500
O14965	2J50	DB00933	603072	114500	{Colon cancer, susceptibility to}, 114500
O14965	1MQ4	DB02943	603072	114500	{Colon cancer, susceptibility to}, 114500
O14965	1MUO	DB03743	603072	114500	{Colon cancer, susceptibility to}, 114500
O14965	2NP8	DB02014	603072	114500	{Colon cancer, susceptibility to}, 114500
O14965	1OL6	DB02214	603072	114500	{Colon cancer, susceptibility to}, 114500
O14965	1MUO	DB00194	603072	114500	{Colon cancer, susceptibility to}, 114500
O14965	2J4Z	DB01689	603072	114500	{Colon cancer, susceptibility to}, 114500
O14965	2NP8	DB01014	603072	114500	{Colon cancer, susceptibility to}, 114500
O14965	2WQE	DB00811	603072	114500	{Colon cancer, susceptibility to}, 114500
O14965	2J4Z	DB04739	603072	114500	{Colon cancer, susceptibility to}, 114500
O14965	2J4Z	DB01030	603072	114500	{Colon cancer, susceptibility to}, 114500
O14965	1MUO	DB04440	603072	114500	{Colon cancer, susceptibility to}, 114500
O14965	2DWB	DB04024	603072	114500	{Colon cancer, susceptibility to}, 114500
O14965	2DWB	DB03869	603072	114500	{Colon cancer, susceptibility to}, 114500
O14965	2J4Z	DB03044	603072	114500	{Colon cancer, susceptibility to}, 114500
O14965	2NP8	DB01636	603072	114500	{Colon cancer, susceptibility to}, 114500
O14965	2J50	DB00696	603072	114500	{Colon cancer, susceptibility to}, 114500
O14965	3EFW	DB04760	603072	114500	{Colon cancer, susceptibility to}, 114500
O14965	2J50	DB05100	603072	114500	{Colon cancer, susceptibility to}, 114500
O14965	3COH	DB00589	603072	114500	{Colon cancer, susceptibility to}, 114500
O14965	1MUO	DB03015	603072	114500	{Colon cancer, susceptibility to}, 114500
O14965	3EFW	DB00966	603072	114500	{Colon cancer, susceptibility to}, 114500
O14965	2J50	DB04759	603072	114500	{Colon cancer, susceptibility to}, 114500
O14965	3COH	DB00334	603072	114500	{Colon cancer, susceptibility to}, 114500
O14965	2NP8	DB03970	603072	114500	{Colon cancer, susceptibility to}, 114500
O14965	1MQ4	DB01416	603072	114500	{Colon cancer, susceptibility to}, 114500
O14965	2WQE	DB02510	603072	114500	{Colon cancer, susceptibility to}, 114500
O14965	2J50	DB06605	603072	114500	{Colon cancer, susceptibility to}, 114500
O14965	2NP8	DB04583	603072	114500	{Colon cancer, susceptibility to}, 114500
O14965	2DWB	DB04440	603072	114500	{Colon cancer, susceptibility to}, 114500
O14965	1MQ4	DB02800	603072	114500	{Colon cancer, susceptibility to}, 114500
O14965	2DWB	DB03325	603072	114500	{Colon cancer, susceptibility to}, 114500
O14965	2NP8	DB04820	603072	114500	{Colon cancer, susceptibility to}, 114500
O14965	2J50	DB04118	603072	114500	{Colon cancer, susceptibility to}, 114500
O14965	3COH	DB03809	603072	114500	{Colon cancer, susceptibility to}, 114500
O14965	2WQE	DB03386	603072	114500	{Colon cancer, susceptibility to}, 114500
O14965	1MQ4	DB00671	603072	114500	{Colon cancer, susceptibility to}, 114500
O14965	1MUO	DB00242	603072	114500	{Colon cancer, susceptibility to}, 114500
O14965	3COH	DB01210	603072	114500	{Colon cancer, susceptibility to}, 114500
O14965	3EFW	DB00796	603072	114500	{Colon cancer, susceptibility to}, 114500
O14965	1OL6	DB02684	603072	114500	{Colon cancer, susceptibility to}, 114500
O14965	2J4Z	DB06605	603072	114500	{Colon cancer, susceptibility to}, 114500
O14965	1OL6	DB02916	603072	114500	{Colon cancer, susceptibility to}, 114500
O14965	1MUO	DB04385	603072	114500	{Colon cancer, susceptibility to}, 114500
O14965	2WQE	DB00928	603072	114500	{Colon cancer, susceptibility to}, 114500
O14965	3EFW	DB01063	603072	114500	{Colon cancer, susceptibility to}, 114500
O14965	2NP8	DB00837	603072	114500	{Colon cancer, susceptibility to}, 114500
O14965	3COH	DB00412	603072	114500	{Colon cancer, susceptibility to}, 114500
O14965	2J50	DB01622	603072	114500	{Colon cancer, susceptibility to}, 114500
O14965	1MQ4	DB00355	603072	114500	{Colon cancer, susceptibility to}, 114500
O14965	2J4Z	DB05424	603072	114500	{Colon cancer, susceptibility to}, 114500
O14965	1MUO	DB03068	603072	114500	{Colon cancer, susceptibility to}, 114500
O14965	2WQE	DB04604	603072	114500	{Colon cancer, susceptibility to}, 114500
O14965	3COH	DB04583	603072	114500	{Colon cancer, susceptibility to}, 114500
O14965	2NP8	DB04513	603072	114500	{Colon cancer, susceptibility to}, 114500
O14965	1OL6	DB01772	603072	114500	{Colon cancer, susceptibility to}, 114500
O14965	3EFW	DB01259	603072	114500	{Colon cancer, susceptibility to}, 114500
O14965	1OL6	BindingDB_50192753	603072	114500	{Colon cancer, susceptibility to}, 114500
O14965	2DWB	DB02916	603072	114500	{Colon cancer, susceptibility to}, 114500
O14965	3COH	DB03480	603072	114500	{Colon cancer, susceptibility to}, 114500
O14965	2DWB	DB02162	603072	114500	{Colon cancer, susceptibility to}, 114500
O14965	2DWB	DB03914	603072	114500	{Colon cancer, susceptibility to}, 114500
O14965	1MUO	DB03273	603072	114500	{Colon cancer, susceptibility to}, 114500
O14965	1OL6	DB03907	603072	114500	{Colon cancer, susceptibility to}, 114500
O14965	2J4Z	DB04645	603072	114500	{Colon cancer, susceptibility to}, 114500
O14965	2WQE	DB03735	603072	114500	{Colon cancer, susceptibility to}, 114500
O14965	1OL6	DB00770	603072	114500	{Colon cancer, susceptibility to}, 114500
O14965	2NP8	DB02006	603072	114500	{Colon cancer, susceptibility to}, 114500
O14965	3COH	DB01268	603072	114500	{Colon cancer, susceptibility to}, 114500
O14965	1OL6	DB00618	603072	114500	{Colon cancer, susceptibility to}, 114500
O14965	2J4Z	DB04862	603072	114500	{Colon cancer, susceptibility to}, 114500
O14965	3EFW	DB01268	603072	114500	{Colon cancer, susceptibility to}, 114500
O14965	2WQE	DB04944	603072	114500	{Colon cancer, susceptibility to}, 114500
O14965	2J50	DB00796	603072	114500	{Colon cancer, susceptibility to}, 114500
O14965	2DWB	DB03474	603072	114500	{Colon cancer, susceptibility to}, 114500
O14965	2J50	DB01810	603072	114500	{Colon cancer, susceptibility to}, 114500
O14965	2NP8	DB04809	603072	114500	{Colon cancer, susceptibility to}, 114500
O14965	3COH	DB00892	603072	114500	{Colon cancer, susceptibility to}, 114500
O14965	1MUO	DB04218	603072	114500	{Colon cancer, susceptibility to}, 114500
O14965	3COH	DB00176	603072	114500	{Colon cancer, susceptibility to}, 114500
O14965	1OL6	DB00931	603072	114500	{Colon cancer, susceptibility to}, 114500
O14965	1OL6	DB01155	603072	114500	{Colon cancer, susceptibility to}, 114500
O14965	2WQE	DB02281	603072	114500	{Colon cancer, susceptibility to}, 114500
O14965	3EFW	DB04862	603072	114500	{Colon cancer, susceptibility to}, 114500
O14965	3EFW	DB04452	603072	114500	{Colon cancer, susceptibility to}, 114500
O14965	2J4Z	DB04011	603072	114500	{Colon cancer, susceptibility to}, 114500
O14965	2J4Z	DB00522	603072	114500	{Colon cancer, susceptibility to}, 114500
O14965	2J50	DB04289	603072	114500	{Colon cancer, susceptibility to}, 114500
O14965	3COH	DB03504	603072	114500	{Colon cancer, susceptibility to}, 114500
O14965	2J50	DB01988	603072	114500	{Colon cancer, susceptibility to}, 114500
O14965	3COH	DB04859	603072	114500	{Colon cancer, susceptibility to}, 114500
O14965	1MQ4	DB01014	603072	114500	{Colon cancer, susceptibility to}, 114500
O14965	3COH	DB00969	603072	114500	{Colon cancer, susceptibility to}, 114500
O14965	1MQ4	DB02115	603072	114500	{Colon cancer, susceptibility to}, 114500
O14965	2WQE	BindingDB_50000334	603072	114500	{Colon cancer, susceptibility to}, 114500
O14965	3COH	DB03695	603072	114500	{Colon cancer, susceptibility to}, 114500
O14965	3EFW	DB02197	603072	114500	{Colon cancer, susceptibility to}, 114500
O14965	1MQ4	DB03139	603072	114500	{Colon cancer, susceptibility to}, 114500
O14965	2WQE	DB03172	603072	114500	{Colon cancer, susceptibility to}, 114500
O14965	3COH	DB04434	603072	114500	{Colon cancer, susceptibility to}, 114500
O14965	2J4Z	DB00912	603072	114500	{Colon cancer, susceptibility to}, 114500
O14965	2J4Z	DB04761	603072	114500	{Colon cancer, susceptibility to}, 114500
O14965	1MQ4	DB01150	603072	114500	{Colon cancer, susceptibility to}, 114500
O14965	1MQ4	DB03004	603072	114500	{Colon cancer, susceptibility to}, 114500
O14965	3EFW	DB00276	603072	114500	{Colon cancer, susceptibility to}, 114500
O14965	1MUO	DB03986	603072	114500	{Colon cancer, susceptibility to}, 114500
O14965	3EFW	DB03777	603072	114500	{Colon cancer, susceptibility to}, 114500
O14965	2J50	DB04154	603072	114500	{Colon cancer, susceptibility to}, 114500
O14965	3EFW	DB01897	603072	114500	{Colon cancer, susceptibility to}, 114500
O14965	2NP8	DB03137	603072	114500	{Colon cancer, susceptibility to}, 114500
O14965	1OL6	DB06213	603072	114500	{Colon cancer, susceptibility to}, 114500
O14965	1OL6	DB01204	603072	114500	{Colon cancer, susceptibility to}, 114500
O14965	2NP8	DB04862	603072	114500	{Colon cancer, susceptibility to}, 114500
O14965	1MUO	DB03769	603072	114500	{Colon cancer, susceptibility to}, 114500
O14965	3EFW	DB06212	603072	114500	{Colon cancer, susceptibility to}, 114500
O14965	2NP8	DB02698	603072	114500	{Colon cancer, susceptibility to}, 114500
O14965	3COH	DB03467	603072	114500	{Colon cancer, susceptibility to}, 114500
O14965	2J4Z	DB02008	603072	114500	{Colon cancer, susceptibility to}, 114500
O14965	1MUO	DB04102	603072	114500	{Colon cancer, susceptibility to}, 114500
O14965	2J50	DB04903	603072	114500	{Colon cancer, susceptibility to}, 114500
O14965	2DWB	DB00310	603072	114500	{Colon cancer, susceptibility to}, 114500
O14965	1MQ4	DB03038	603072	114500	{Colon cancer, susceptibility to}, 114500
O14965	1MUO	DB01262	603072	114500	{Colon cancer, susceptibility to}, 114500
O14965	2WQE	DB04102	603072	114500	{Colon cancer, susceptibility to}, 114500
O14965	1OL6	DB03355	603072	114500	{Colon cancer, susceptibility to}, 114500
O14965	2NP8	DB05806	603072	114500	{Colon cancer, susceptibility to}, 114500
O14965	2DWB	DB03986	603072	114500	{Colon cancer, susceptibility to}, 114500
O14965	3COH	DB04254	603072	114500	{Colon cancer, susceptibility to}, 114500
O14965	2DWB	DB00567	603072	114500	{Colon cancer, susceptibility to}, 114500
O14965	2J50	DB06159	603072	114500	{Colon cancer, susceptibility to}, 114500
O14965	2DWB	DB00158	603072	114500	{Colon cancer, susceptibility to}, 114500
O14965	1OL6	DB02511	603072	114500	{Colon cancer, susceptibility to}, 114500
O14965	2NP8	DB01807	603072	114500	{Colon cancer, susceptibility to}, 114500
O14965	2J4Z	DB05482	603072	114500	{Colon cancer, susceptibility to}, 114500
O14965	2WQE	DB01427	603072	114500	{Colon cancer, susceptibility to}, 114500
O14965	2DWB	DB01150	603072	114500	{Colon cancer, susceptibility to}, 114500
O14965	1MUO	DB00928	603072	114500	{Colon cancer, susceptibility to}, 114500
O14965	3EFW	DB00450	603072	114500	{Colon cancer, susceptibility to}, 114500
O14965	1MUO	DB00631	603072	114500	{Colon cancer, susceptibility to}, 114500
O14965	1MQ4	DB04488	603072	114500	{Colon cancer, susceptibility to}, 114500
O14965	3EFW	DB04107	603072	114500	{Colon cancer, susceptibility to}, 114500
O14965	2WQE	DB04336	603072	114500	{Colon cancer, susceptibility to}, 114500
O14965	2J4Z	DB02706	603072	114500	{Colon cancer, susceptibility to}, 114500
O14965	2J4Z	DB01014	603072	114500	{Colon cancer, susceptibility to}, 114500
O14965	1MQ4	DB03503	603072	114500	{Colon cancer, susceptibility to}, 114500
O14965	2WQE	DB02934	603072	114500	{Colon cancer, susceptibility to}, 114500
O14965	2J4Z	DB01691	603072	114500	{Colon cancer, susceptibility to}, 114500
O14965	1MQ4	DB02718	603072	114500	{Colon cancer, susceptibility to}, 114500
O14965	1OL6	DB03719	603072	114500	{Colon cancer, susceptibility to}, 114500
O14965	2DWB	DB02502	603072	114500	{Colon cancer, susceptibility to}, 114500
O14965	3EFW	DB02010	603072	114500	{Colon cancer, susceptibility to}, 114500
O14965	1OL6	DB01636	603072	114500	{Colon cancer, susceptibility to}, 114500
O14965	3COH	DB00457	603072	114500	{Colon cancer, susceptibility to}, 114500
O14965	3EFW	DB05083	603072	114500	{Colon cancer, susceptibility to}, 114500
O14965	3EFW	DB04424	603072	114500	{Colon cancer, susceptibility to}, 114500
O14965	3COH	DB02395	603072	114500	{Colon cancer, susceptibility to}, 114500
O14965	2J50	DB00795	603072	114500	{Colon cancer, susceptibility to}, 114500
O14965	1MUO	DB02472	603072	114500	{Colon cancer, susceptibility to}, 114500
O14965	2WQE	DB01668	603072	114500	{Colon cancer, susceptibility to}, 114500
O14965	3COH	DB00518	603072	114500	{Colon cancer, susceptibility to}, 114500
O14965	1MQ4	DB00217	603072	114500	{Colon cancer, susceptibility to}, 114500
O14965	2WQE	DB02896	603072	114500	{Colon cancer, susceptibility to}, 114500
O14965	2NP8	DB04760	603072	114500	{Colon cancer, susceptibility to}, 114500
O14965	2DWB	DB00716	603072	114500	{Colon cancer, susceptibility to}, 114500
O14965	1MUO	DB00811	603072	114500	{Colon cancer, susceptibility to}, 114500
O14965	1MUO	DB02745	603072	114500	{Colon cancer, susceptibility to}, 114500
O14965	1MQ4	DB01328	603072	114500	{Colon cancer, susceptibility to}, 114500
O14965	1MQ4	DB04700	603072	114500	{Colon cancer, susceptibility to}, 114500
O14965	2DWB	DB02684	603072	114500	{Colon cancer, susceptibility to}, 114500
O14965	1OL6	DB00256	603072	114500	{Colon cancer, susceptibility to}, 114500
O14965	1OL6	DB01752	603072	114500	{Colon cancer, susceptibility to}, 114500
O14965	1OL6	DB03219	603072	114500	{Colon cancer, susceptibility to}, 114500
O14965	1MQ4	DB00686	603072	114500	{Colon cancer, susceptibility to}, 114500
O14965	2DWB	DB01834	603072	114500	{Colon cancer, susceptibility to}, 114500
O14965	3EFW	DB03337	603072	114500	{Colon cancer, susceptibility to}, 114500
O14965	2DWB	DB01014	603072	114500	{Colon cancer, susceptibility to}, 114500
O14965	2J50	BindingDB_50097125	603072	114500	{Colon cancer, susceptibility to}, 114500
O14965	2DWB	DB00552	603072	114500	{Colon cancer, susceptibility to}, 114500
O14965	1OL6	DB02844	603072	114500	{Colon cancer, susceptibility to}, 114500
O14965	2NP8	DB01095	603072	114500	{Colon cancer, susceptibility to}, 114500
O14965	2J50	BindingDB_50004161	603072	114500	{Colon cancer, susceptibility to}, 114500
O14965	3COH	DB03137	603072	114500	{Colon cancer, susceptibility to}, 114500
O14965	1OL6	DB02162	603072	114500	{Colon cancer, susceptibility to}, 114500
O14965	2WQE	DB00194	603072	114500	{Colon cancer, susceptibility to}, 114500
O14965	3EFW	DB00872	603072	114500	{Colon cancer, susceptibility to}, 114500
O14965	2DWB	DB02197	603072	114500	{Colon cancer, susceptibility to}, 114500
O14965	2J4Z	DB00795	603072	114500	{Colon cancer, susceptibility to}, 114500
O14965	2WQE	DB04335	603072	114500	{Colon cancer, susceptibility to}, 114500
O14965	1OL6	DB03376	603072	114500	{Colon cancer, susceptibility to}, 114500
O14965	1MQ4	DB01145	603072	114500	{Colon cancer, susceptibility to}, 114500
O14965	3COH	DB00831	603072	114500	{Colon cancer, susceptibility to}, 114500
O14965	1MUO	DB03172	603072	114500	{Colon cancer, susceptibility to}, 114500
O14965	2DWB	DB03609	603072	114500	{Colon cancer, susceptibility to}, 114500
O14965	3EFW	DB00398	603072	114500	{Colon cancer, susceptibility to}, 114500
O14965	3EFW	DB01691	603072	114500	{Colon cancer, susceptibility to}, 114500
O14965	1MQ4	DB00293	603072	114500	{Colon cancer, susceptibility to}, 114500
O14965	1OL6	DB04335	603072	114500	{Colon cancer, susceptibility to}, 114500
O14965	2J50	DB01029	603072	114500	{Colon cancer, susceptibility to}, 114500
O14965	3EFW	DB06190	603072	114500	{Colon cancer, susceptibility to}, 114500
O14965	1OL6	DB01755	603072	114500	{Colon cancer, susceptibility to}, 114500
O14965	1MUO	DB02947	603072	114500	{Colon cancer, susceptibility to}, 114500
O14965	3EFW	DB01810	603072	114500	{Colon cancer, susceptibility to}, 114500
O14965	1MQ4	DB03597	603072	114500	{Colon cancer, susceptibility to}, 114500
O14965	2WQE	DB04441	603072	114500	{Colon cancer, susceptibility to}, 114500
O14965	1MQ4	DB02186	603072	114500	{Colon cancer, susceptibility to}, 114500
O14965	1OL6	DB01970	603072	114500	{Colon cancer, susceptibility to}, 114500
O14965	2J50	DB00619	603072	114500	{Colon cancer, susceptibility to}, 114500
O14965	1MUO	DB02066	603072	114500	{Colon cancer, susceptibility to}, 114500
O14965	1OL6	DB05482	603072	114500	{Colon cancer, susceptibility to}, 114500
O14965	2WQE	DB04860	603072	114500	{Colon cancer, susceptibility to}, 114500
O14965	3COH	DB01496	603072	114500	{Colon cancer, susceptibility to}, 114500
O14965	2NP8	DB02197	603072	114500	{Colon cancer, susceptibility to}, 114500
O14965	1MQ4	DB03442	603072	114500	{Colon cancer, susceptibility to}, 114500
O14965	3EFW	BindingDB_50308029_mol_1	603072	114500	{Colon cancer, susceptibility to}, 114500
O14965	2J4Z	DB04924	603072	114500	{Colon cancer, susceptibility to}, 114500
O14965	1MQ4	DB00722	603072	114500	{Colon cancer, susceptibility to}, 114500
O14965	1MUO	DB04604	603072	114500	{Colon cancer, susceptibility to}, 114500
O14965	2WQE	DB01905	603072	114500	{Colon cancer, susceptibility to}, 114500
O14965	2DWB	DB04335	603072	114500	{Colon cancer, susceptibility to}, 114500
O14965	2NP8	DB02010	603072	114500	{Colon cancer, susceptibility to}, 114500
O14965	2WQE	DB04024	603072	114500	{Colon cancer, susceptibility to}, 114500
O14965	3COH	DB04967	603072	114500	{Colon cancer, susceptibility to}, 114500
O14965	1MUO	DB02896	603072	114500	{Colon cancer, susceptibility to}, 114500
O14965	1MUO	DB02281	603072	114500	{Colon cancer, susceptibility to}, 114500
O14965	1MUO	DB04546	603072	114500	{Colon cancer, susceptibility to}, 114500
O14965	1MQ4	DB00689	603072	114500	{Colon cancer, susceptibility to}, 114500
O14965	2WQE	DB03493	603072	114500	{Colon cancer, susceptibility to}, 114500
O14965	2NP8	DB04868	603072	114500	{Colon cancer, susceptibility to}, 114500
O14965	1MQ4	DB01415	603072	114500	{Colon cancer, susceptibility to}, 114500
O14965	2DWB	DB03355	603072	114500	{Colon cancer, susceptibility to}, 114500
O14965	2WQE	DB02282	603072	114500	{Colon cancer, susceptibility to}, 114500
O14965	3COH	DB00807	603072	114500	{Colon cancer, susceptibility to}, 114500
O14965	3COH	DB01865	603072	114500	{Colon cancer, susceptibility to}, 114500
O14965	3EFW	DB04607	603072	114500	{Colon cancer, susceptibility to}, 114500
O14965	2J50	DB04011	603072	114500	{Colon cancer, susceptibility to}, 114500
O14965	1MQ4	DB03686	603072	114500	{Colon cancer, susceptibility to}, 114500
O14965	1MQ4	DB00158	603072	114500	{Colon cancer, susceptibility to}, 114500
O14965	2DWB	DB04441	603072	114500	{Colon cancer, susceptibility to}, 114500
O14965	2J4Z	BindingDB_14390	603072	114500	{Colon cancer, susceptibility to}, 114500
O14965	2J50	DB02008	603072	114500	{Colon cancer, susceptibility to}, 114500
O43683	3E7E	DB01332	602452	None	Colorectal cancer with chromosomal instability
O43683	3E7E	DB03442	602452	None	Colorectal cancer with chromosomal instability
O43683	3E7E	DB03503	602452	None	Colorectal cancer with chromosomal instability
O43683	3E7E	DB02582	602452	None	Colorectal cancer with chromosomal instability
O43683	3E7E	DB01150	602452	None	Colorectal cancer with chromosomal instability
O43683	3E7E	DB02540	602452	None	Colorectal cancer with chromosomal instability
O43683	3E7E	DB03602	602452	None	Colorectal cancer with chromosomal instability
O43683	3E7E	DB04954	602452	None	Colorectal cancer with chromosomal instability
O43683	3E7E	DB02063	602452	None	Colorectal cancer with chromosomal instability
O43683	3E7E	DB03706	602452	None	Colorectal cancer with chromosomal instability
O43683	3E7E	DB04132	602452	None	Colorectal cancer with chromosomal instability
O43683	3E7E	DB03032	602452	None	Colorectal cancer with chromosomal instability
O43683	3E7E	DB02015	602452	None	Colorectal cancer with chromosomal instability
O43683	3E7E	DB02827	602452	None	Colorectal cancer with chromosomal instability
O43683	3E7E	DB00116	602452	None	Colorectal cancer with chromosomal instability
O43683	3E7E	DB01140	602452	None	Colorectal cancer with chromosomal instability
O43683	3E7E	DB06190	602452	None	Colorectal cancer with chromosomal instability
O43683	3E7E	DB03458	602452	None	Colorectal cancer with chromosomal instability
O43683	3E7E	DB03437	602452	None	Colorectal cancer with chromosomal instability
O43683	3E7E	DB03003	602452	None	Colorectal cancer with chromosomal instability
O43683	3E7E	DB01003	602452	None	Colorectal cancer with chromosomal instability
O43683	3E7E	DB01155	602452	None	Colorectal cancer with chromosomal instability
O43683	3E7E	DB00567	602452	None	Colorectal cancer with chromosomal instability
O43683	3E7E	DB02146	602452	None	Colorectal cancer with chromosomal instability
O43683	3E7E	DB01752	602452	None	Colorectal cancer with chromosomal instability
O43683	3E7E	DB01597	602452	None	Colorectal cancer with chromosomal instability
O43683	3E7E	DB04181	602452	None	Colorectal cancer with chromosomal instability
O43683	3E7E	DB00895	602452	None	Colorectal cancer with chromosomal instability
O43683	3E7E	DB03417	602452	None	Colorectal cancer with chromosomal instability
O43683	3E7E	DB00833	602452	None	Colorectal cancer with chromosomal instability
O43683	3E7E	DB01145	602452	None	Colorectal cancer with chromosomal instability
O43683	3E7E	DB04409	602452	None	Colorectal cancer with chromosomal instability
O43683	3E7E	DB04701	602452	None	Colorectal cancer with chromosomal instability
O43683	3E7E	DB02162	602452	None	Colorectal cancer with chromosomal instability
O43683	3E7E	DB04044	602452	None	Colorectal cancer with chromosomal instability
O43683	3E7E	DB02684	602452	None	Colorectal cancer with chromosomal instability
O43683	3E7E	DB03927	602452	None	Colorectal cancer with chromosomal instability
O43683	3E7E	DB04024	602452	None	Colorectal cancer with chromosomal instability
O43683	3E7E	DB00685	602452	None	Colorectal cancer with chromosomal instability
O43683	3E7E	DB00563	602452	None	Colorectal cancer with chromosomal instability
O60674	3KCK	DB02019	147796	614521	Thrombocythemia 3, 614521
O60674	3e+64	DB03509	147796	None	Myeloproliferative disorder with erythrocytosis
O60674	3IO7	DB00353	147796	614521	Thrombocythemia 3, 614521
O60674	3IOK	DB02197	147796	254450	Myelofibrosis, idiopathic, 254450
O60674	3e+64	DB04196	147796	614521	Thrombocythemia 3, 614521
O60674	3IOK	DB04442	147796	600880	{Budd-Chiari syndrome}, 600880
O60674	3IOK	DB03159	147796	254450	Myelofibrosis, idiopathic, 254450
O60674	3IOK	DB02052	147796	600880	{Budd-Chiari syndrome}, 600880
O60674	3e+64	DB04196	147796	254450	Myelofibrosis, idiopathic, 254450
O60674	3e+64	DB02004	147796	254450	Myelofibrosis, idiopathic, 254450
O60674	3IO7	DB04624	147796	254450	Myelofibrosis, idiopathic, 254450
O60674	3e+64	DB01748	147796	614521	Thrombocythemia 3, 614521
O60674	3KCK	DB04434	147796	None	Myeloproliferative disorder with erythrocytosis
O60674	3e+64	DB02842	147796	263300	Polycythemia vera, 263300
O60674	3KCK	DB02366	147796	254450	Myelofibrosis, idiopathic, 254450
O60674	3IOK	DB04583	147796	254450	Myelofibrosis, idiopathic, 254450
O60674	3e+64	DB02197	147796	600880	{Budd-Chiari syndrome}, 600880
O60674	3IOK	DB02538	147796	600880	{Budd-Chiari syndrome}, 600880
O60674	3IOK	DB04797	147796	254450	Myelofibrosis, idiopathic, 254450
O60674	3KCK	DB01852	147796	263300	Polycythemia vera, 263300
O60674	3e+64	DB04583	147796	263300	Polycythemia vera, 263300
O60674	3IO7	DB01063	147796	600880	{Budd-Chiari syndrome}, 600880
O60674	3IO7	DB04624	147796	None	Myeloproliferative disorder with erythrocytosis
O60674	3IO7	DB04707	147796	None	Myeloproliferative disorder with erythrocytosis
O60674	3e+64	DB01253	147796	601626	Leukemia, acute myelogenous, 601626
O60674	3KCK	DB03480	147796	600880	{Budd-Chiari syndrome}, 600880
O60674	3IO7	DB01933	147796	601626	Leukemia, acute myelogenous, 601626
O60674	3IOK	DB04338	147796	254450	Myelofibrosis, idiopathic, 254450
O60674	3e+64	DB00524	147796	601626	Leukemia, acute myelogenous, 601626
O60674	3IO7	DB05022	147796	600880	{Budd-Chiari syndrome}, 600880
O60674	3KCK	DB02195	147796	601626	Leukemia, acute myelogenous, 601626
O60674	3e+64	DB00524	147796	None	Myeloproliferative disorder with erythrocytosis
O60674	3IOK	DB04442	147796	254450	Myelofibrosis, idiopathic, 254450
O60674	3e+64	DB02842	147796	None	Myeloproliferative disorder with erythrocytosis
O60674	3IO7	DB04054	147796	254450	Myelofibrosis, idiopathic, 254450
O60674	3IO7	DB03744	147796	600880	{Budd-Chiari syndrome}, 600880
O60674	3IOK	DB03046	147796	614521	Thrombocythemia 3, 614521
O60674	3e+64	DB04608	147796	601626	Leukemia, acute myelogenous, 601626
O60674	3e+64	DB04407	147796	263300	Polycythemia vera, 263300
O60674	3e+64	DB01748	147796	600880	{Budd-Chiari syndrome}, 600880
O60674	3e+64	DB04513	147796	None	Myeloproliferative disorder with erythrocytosis
O60674	3IOK	BindingDB_50267013	147796	600880	{Budd-Chiari syndrome}, 600880
O60674	3e+64	DB05022	147796	263300	Polycythemia vera, 263300
O60674	3KCK	DB01852	147796	600880	{Budd-Chiari syndrome}, 600880
O60674	3IOK	DB03046	147796	600880	{Budd-Chiari syndrome}, 600880
O60674	3IO7	DB05884	147796	263300	Polycythemia vera, 263300
O60674	3IO7	DB02754	147796	263300	Polycythemia vera, 263300
O60674	3KCK	DB03444	147796	614521	Thrombocythemia 3, 614521
O60674	3e+64	DB00247	147796	600880	{Budd-Chiari syndrome}, 600880
O60674	3IOK	DB00192	147796	614521	Thrombocythemia 3, 614521
O60674	3IOK	DB01094	147796	601626	Leukemia, acute myelogenous, 601626
O60674	3IO7	DB04707	147796	601626	Leukemia, acute myelogenous, 601626
O60674	3e+64	DB01628	147796	263300	Polycythemia vera, 263300
O60674	3KCK	DB04202	147796	601626	Leukemia, acute myelogenous, 601626
O60674	3e+64	DB03509	147796	600880	{Budd-Chiari syndrome}, 600880
O60674	3IO7	DB01253	147796	254450	Myelofibrosis, idiopathic, 254450
O60674	3IO7	DB04064	147796	254450	Myelofibrosis, idiopathic, 254450
O60674	3IO7	DB02220	147796	None	Myeloproliferative disorder with erythrocytosis
O60674	3KCK	DB03650	147796	600880	{Budd-Chiari syndrome}, 600880
O60674	3IOK	DB02402	147796	600880	{Budd-Chiari syndrome}, 600880
O60674	3IO7	DB01162	147796	254450	Myelofibrosis, idiopathic, 254450
O60674	3KCK	DB01215	147796	601626	Leukemia, acute myelogenous, 601626
O60674	3e+64	DB03046	147796	263300	Polycythemia vera, 263300
O60674	3e+64	DB04582	147796	600880	{Budd-Chiari syndrome}, 600880
O60674	3KCK	DB03865	147796	None	Myeloproliferative disorder with erythrocytosis
O60674	3IOK	DB02538	147796	614521	Thrombocythemia 3, 614521
O60674	3KCK	DB04812	147796	614521	Thrombocythemia 3, 614521
O60674	3e+64	DB03572	147796	None	Myeloproliferative disorder with erythrocytosis
O60674	3IOK	DB00475	147796	600880	{Budd-Chiari syndrome}, 600880
O60674	3IO7	DB01038	147796	601626	Leukemia, acute myelogenous, 601626
O60674	3KCK	DB01765	147796	254450	Myelofibrosis, idiopathic, 254450
O60674	3KCK	DB02195	147796	263300	Polycythemia vera, 263300
O60674	3IOK	DB04463	147796	614521	Thrombocythemia 3, 614521
O60674	3KCK	DB03865	147796	601626	Leukemia, acute myelogenous, 601626
O60674	3e+64	DB06623	147796	601626	Leukemia, acute myelogenous, 601626
O60674	3e+64	DB02429	147796	254450	Myelofibrosis, idiopathic, 254450
O60674	3KCK	DB03865	147796	600880	{Budd-Chiari syndrome}, 600880
O60674	3KCK	DB01215	147796	263300	Polycythemia vera, 263300
O60674	3KCK	DB04010	147796	600880	{Budd-Chiari syndrome}, 600880
O60674	3IO7	DB00580	147796	601626	Leukemia, acute myelogenous, 601626
O60674	3e+64	DB02963	147796	254450	Myelofibrosis, idiopathic, 254450
O60674	3KCK	DB04608	147796	254450	Myelofibrosis, idiopathic, 254450
O60674	3IO7	DB02519	147796	254450	Myelofibrosis, idiopathic, 254450
O60674	3IO7	DB04707	147796	263300	Polycythemia vera, 263300
O60674	3IO7	DB00580	147796	614521	Thrombocythemia 3, 614521
O60674	3e+64	DB04513	147796	600880	{Budd-Chiari syndrome}, 600880
O60674	3e+64	DB03671	147796	None	Myeloproliferative disorder with erythrocytosis
O60674	3IOK	DB01809	147796	614521	Thrombocythemia 3, 614521
O60674	3IO7	DB01208	147796	614521	Thrombocythemia 3, 614521
O60674	3IO7	DB01691	147796	614521	Thrombocythemia 3, 614521
O60674	3KCK	DB03159	147796	254450	Myelofibrosis, idiopathic, 254450
O60674	3IO7	DB03046	147796	263300	Polycythemia vera, 263300
O60674	3IOK	DB03159	147796	614521	Thrombocythemia 3, 614521
O60674	3IO7	DB05884	147796	614521	Thrombocythemia 3, 614521
O60674	3e+64	DB03060	147796	263300	Polycythemia vera, 263300
O60674	3IO7	DB03391	147796	254450	Myelofibrosis, idiopathic, 254450
O60674	3IO7	DB01482	147796	600880	{Budd-Chiari syndrome}, 600880
O60674	3e+64	DB06623	147796	614521	Thrombocythemia 3, 614521
O60674	3e+64	DB00580	147796	600880	{Budd-Chiari syndrome}, 600880
O60674	3IOK	DB01852	147796	254450	Myelofibrosis, idiopathic, 254450
O60674	3e+64	DB03572	147796	263300	Polycythemia vera, 263300
O60674	3e+64	DB04513	147796	254450	Myelofibrosis, idiopathic, 254450
O60674	3IOK	DB02833	147796	None	Myeloproliferative disorder with erythrocytosis
O60674	3e+64	DB02104	147796	263300	Polycythemia vera, 263300
O60674	3e+64	DB00353	147796	None	Myeloproliferative disorder with erythrocytosis
O60674	3IO7	DB04437	147796	614521	Thrombocythemia 3, 614521
O60674	3KCK	DB02010	147796	263300	Polycythemia vera, 263300
O60674	3IO7	DB04064	147796	600880	{Budd-Chiari syndrome}, 600880
O60674	3IO7	DB04437	147796	263300	Polycythemia vera, 263300
O60674	3IO7	DB04582	147796	None	Myeloproliferative disorder with erythrocytosis
O60674	3KCK	DB00693	147796	600880	{Budd-Chiari syndrome}, 600880
O60674	3IOK	DB02366	147796	601626	Leukemia, acute myelogenous, 601626
O60674	3IOK	DB03159	147796	263300	Polycythemia vera, 263300
O60674	3e+64	DB02610	147796	263300	Polycythemia vera, 263300
O60674	3IOK	DB04463	147796	263300	Polycythemia vera, 263300
O60674	3KCK	DB01725	147796	254450	Myelofibrosis, idiopathic, 254450
O60674	3KCK	DB04463	147796	254450	Myelofibrosis, idiopathic, 254450
O60674	3KCK	DB01725	147796	None	Myeloproliferative disorder with erythrocytosis
O60674	3e+64	DB04407	147796	614521	Thrombocythemia 3, 614521
O60674	3IO7	DB01208	147796	601626	Leukemia, acute myelogenous, 601626
O60674	3e+64	DB00247	147796	None	Myeloproliferative disorder with erythrocytosis
O60674	3KCK	DB02052	147796	254450	Myelofibrosis, idiopathic, 254450
O60674	3IOK	DB02833	147796	254450	Myelofibrosis, idiopathic, 254450
O60674	3IOK	DB03749	147796	254450	Myelofibrosis, idiopathic, 254450
O60674	3IO7	DB01933	147796	None	Myeloproliferative disorder with erythrocytosis
O60674	3IOK	DB04338	147796	263300	Polycythemia vera, 263300
O60674	3KCK	DB01765	147796	None	Myeloproliferative disorder with erythrocytosis
O60674	3IO7	DB01691	147796	601626	Leukemia, acute myelogenous, 601626
O60674	3IO7	DB03046	147796	254450	Myelofibrosis, idiopathic, 254450
O60674	3e+64	DB01748	147796	None	Myeloproliferative disorder with erythrocytosis
O60674	3IOK	DB00969	147796	254450	Myelofibrosis, idiopathic, 254450
O60674	3IOK	DB01852	147796	600880	{Budd-Chiari syndrome}, 600880
O60674	3IO7	DB02754	147796	614521	Thrombocythemia 3, 614521
O60674	3IOK	DB04829	147796	263300	Polycythemia vera, 263300
O60674	3e+64	DB04578	147796	614521	Thrombocythemia 3, 614521
O60674	3IO7	DB05095	147796	614521	Thrombocythemia 3, 614521
O60674	3KCK	DB01852	147796	254450	Myelofibrosis, idiopathic, 254450
O60674	3IO7	DB00889	147796	614521	Thrombocythemia 3, 614521
O60674	3IOK	DB04829	147796	254450	Myelofibrosis, idiopathic, 254450
O60674	3e+64	DB03671	147796	601626	Leukemia, acute myelogenous, 601626
O60674	3IOK	DB00580	147796	614521	Thrombocythemia 3, 614521
O60674	3IO7	DB00889	147796	254450	Myelofibrosis, idiopathic, 254450
O60674	3IOK	DB02463	147796	614521	Thrombocythemia 3, 614521
O60674	3e+64	DB02221	147796	614521	Thrombocythemia 3, 614521
O60674	3e+64	DB04608	147796	254450	Myelofibrosis, idiopathic, 254450
O60674	3IO7	DB04338	147796	601626	Leukemia, acute myelogenous, 601626
O60674	3KCK	DB03623	147796	601626	Leukemia, acute myelogenous, 601626
O60674	3e+64	DB04407	147796	601626	Leukemia, acute myelogenous, 601626
O60674	3IO7	DB01253	147796	614521	Thrombocythemia 3, 614521
O60674	3KCK	DB03650	147796	601626	Leukemia, acute myelogenous, 601626
O60674	3KCK	DB02052	147796	600880	{Budd-Chiari syndrome}, 600880
O60674	3KCK	DB01852	147796	614521	Thrombocythemia 3, 614521
O60674	3IOK	BindingDB_50267013	147796	601626	Leukemia, acute myelogenous, 601626
O60674	3e+64	DB01210	147796	614521	Thrombocythemia 3, 614521
O60674	3e+64	DB02610	147796	600880	{Budd-Chiari syndrome}, 600880
O60674	3IO7	DB05022	147796	263300	Polycythemia vera, 263300
O60674	3IOK	DB03159	147796	600880	{Budd-Chiari syndrome}, 600880
O60674	3e+64	DB03509	147796	614521	Thrombocythemia 3, 614521
O60674	3IOK	DB01094	147796	None	Myeloproliferative disorder with erythrocytosis
O60674	3IOK	DB04518	147796	254450	Myelofibrosis, idiopathic, 254450
O60674	3KCK	DB04434	147796	254450	Myelofibrosis, idiopathic, 254450
O60674	3KCK	DB00693	147796	614521	Thrombocythemia 3, 614521
O60674	3KCK	DB04879	147796	600880	{Budd-Chiari syndrome}, 600880
O60674	3KCK	DB04010	147796	614521	Thrombocythemia 3, 614521
O60674	3KCK	DB02019	147796	254450	Myelofibrosis, idiopathic, 254450
O60674	3IO7	DB03046	147796	None	Myeloproliferative disorder with erythrocytosis
O60674	3IO7	DB05095	147796	254450	Myelofibrosis, idiopathic, 254450
O60674	3e+64	DB02104	147796	601626	Leukemia, acute myelogenous, 601626
O60674	3IOK	DB02538	147796	None	Myeloproliferative disorder with erythrocytosis
O60674	3KCK	DB03480	147796	601626	Leukemia, acute myelogenous, 601626
O60674	3IO7	DB00457	147796	None	Myeloproliferative disorder with erythrocytosis
O60674	3e+64	DB01628	147796	None	Myeloproliferative disorder with erythrocytosis
O60674	3e+64	DB06370	147796	None	Myeloproliferative disorder with erythrocytosis
O60674	3IO7	DB01162	147796	600880	{Budd-Chiari syndrome}, 600880
O60674	3IO7	DB01653	147796	600880	{Budd-Chiari syndrome}, 600880
O60674	3IO7	DB02010	147796	None	Myeloproliferative disorder with erythrocytosis
O60674	3IO7	DB05884	147796	601626	Leukemia, acute myelogenous, 601626
O60674	3IO7	DB01653	147796	254450	Myelofibrosis, idiopathic, 254450
O60674	3IOK	DB04716	147796	601626	Leukemia, acute myelogenous, 601626
O60674	3KCK	DB02019	147796	601626	Leukemia, acute myelogenous, 601626
O60674	3IOK	DB00363	147796	600880	{Budd-Chiari syndrome}, 600880
O60674	3IO7	DB03572	147796	600880	{Budd-Chiari syndrome}, 600880
O60674	3IO7	DB02754	147796	601626	Leukemia, acute myelogenous, 601626
O60674	3IO7	DB02197	147796	None	Myeloproliferative disorder with erythrocytosis
O60674	3e+64	DB02221	147796	600880	{Budd-Chiari syndrome}, 600880
O60674	3e+64	DB04196	147796	None	Myeloproliferative disorder with erythrocytosis
O60674	3IO7	DB03572	147796	263300	Polycythemia vera, 263300
O60674	3IOK	DB04407	147796	None	Myeloproliferative disorder with erythrocytosis
O60674	3e+64	DB05022	147796	None	Myeloproliferative disorder with erythrocytosis
O60674	3e+64	DB03351	147796	601626	Leukemia, acute myelogenous, 601626
O60674	3IO7	DB00247	147796	254450	Myelofibrosis, idiopathic, 254450
O60674	3IO7	DB02197	147796	601626	Leukemia, acute myelogenous, 601626
O60674	3IO7	DB00177	147796	None	Myeloproliferative disorder with erythrocytosis
O60674	3IOK	DB02538	147796	601626	Leukemia, acute myelogenous, 601626
O60674	3e+64	DB00521	147796	614521	Thrombocythemia 3, 614521
O60674	3IOK	DB02538	147796	263300	Polycythemia vera, 263300
O60674	3IOK	DB03046	147796	263300	Polycythemia vera, 263300
O60674	3e+64	DB06623	147796	263300	Polycythemia vera, 263300
O60674	3KCK	DB01765	147796	601626	Leukemia, acute myelogenous, 601626
O60674	3e+64	DB02479	147796	614521	Thrombocythemia 3, 614521
O60674	3IO7	DB02519	147796	None	Myeloproliferative disorder with erythrocytosis
O60674	3e+64	DB03509	147796	254450	Myelofibrosis, idiopathic, 254450
O60674	3IO7	DB05884	147796	None	Myeloproliferative disorder with erythrocytosis
O60674	3e+64	DB03595	147796	601626	Leukemia, acute myelogenous, 601626
O60674	3KCK	DB03480	147796	254450	Myelofibrosis, idiopathic, 254450
O60674	3IOK	DB02463	147796	600880	{Budd-Chiari syndrome}, 600880
O60674	3e+64	DB02004	147796	263300	Polycythemia vera, 263300
O60674	3IOK	DB00580	147796	263300	Polycythemia vera, 263300
O60674	3IOK	DB04442	147796	614521	Thrombocythemia 3, 614521
O60674	3e+64	DB04513	147796	263300	Polycythemia vera, 263300
O60674	3e+64	DB01253	147796	None	Myeloproliferative disorder with erythrocytosis
O60674	3KCK	DB03509	147796	600880	{Budd-Chiari syndrome}, 600880
O60674	3KCK	DB02366	147796	None	Myeloproliferative disorder with erythrocytosis
O60674	3e+64	DB03671	147796	614521	Thrombocythemia 3, 614521
O60674	3IOK	DB03093	147796	601626	Leukemia, acute myelogenous, 601626
O60674	3e+64	DB03572	147796	600880	{Budd-Chiari syndrome}, 600880
O60674	3e+64	DB04608	147796	263300	Polycythemia vera, 263300
O60674	3IOK	DB03509	147796	None	Myeloproliferative disorder with erythrocytosis
O60674	3KCK	DB02010	147796	614521	Thrombocythemia 3, 614521
O60674	3IOK	DB00969	147796	None	Myeloproliferative disorder with erythrocytosis
O60674	3IO7	DB00353	147796	263300	Polycythemia vera, 263300
O60674	3e+64	DB04059	147796	601626	Leukemia, acute myelogenous, 601626
O60674	3KCK	DB03509	147796	614521	Thrombocythemia 3, 614521
O60674	3IOK	DB00969	147796	614521	Thrombocythemia 3, 614521
O60674	3KCK	DB04010	147796	None	Myeloproliferative disorder with erythrocytosis
O60674	3KCK	DB01809	147796	601626	Leukemia, acute myelogenous, 601626
O60674	3IO7	DB01653	147796	263300	Polycythemia vera, 263300
O60674	3e+64	DB02875	147796	601626	Leukemia, acute myelogenous, 601626
O60674	3IOK	DB04463	147796	254450	Myelofibrosis, idiopathic, 254450
O60674	3e+64	DB02610	147796	601626	Leukemia, acute myelogenous, 601626
O60674	3e+64	DB02221	147796	601626	Leukemia, acute myelogenous, 601626
O60674	3e+64	DB04582	147796	601626	Leukemia, acute myelogenous, 601626
O60674	3IOK	DB02052	147796	263300	Polycythemia vera, 263300
O60674	3e+64	DB00353	147796	254450	Myelofibrosis, idiopathic, 254450
O60674	3KCK	DB03467	147796	601626	Leukemia, acute myelogenous, 601626
O60674	3IOK	DB02833	147796	614521	Thrombocythemia 3, 614521
O60674	3e+64	DB04059	147796	600880	{Budd-Chiari syndrome}, 600880
O60674	3IO7	DB01482	147796	263300	Polycythemia vera, 263300
O60674	3KCK	DB04608	147796	None	Myeloproliferative disorder with erythrocytosis
O60674	3KCK	DB02019	147796	263300	Polycythemia vera, 263300
O60674	3KCK	DB03159	147796	600880	{Budd-Chiari syndrome}, 600880
O60674	3IOK	DB01809	147796	254450	Myelofibrosis, idiopathic, 254450
O60674	3e+64	DB04578	147796	254450	Myelofibrosis, idiopathic, 254450
O60674	3IO7	DB05482	147796	614521	Thrombocythemia 3, 614521
O60674	3IOK	DB04407	147796	614521	Thrombocythemia 3, 614521
O60674	3IO7	DB01933	147796	254450	Myelofibrosis, idiopathic, 254450
O60674	3IOK	DB00475	147796	614521	Thrombocythemia 3, 614521
O60674	3IO7	DB02390	147796	263300	Polycythemia vera, 263300
O60674	3IOK	DB04338	147796	614521	Thrombocythemia 3, 614521
O60674	3IOK	DB02366	147796	263300	Polycythemia vera, 263300
O60674	3KCK	DB04202	147796	254450	Myelofibrosis, idiopathic, 254450
O60674	3IO7	DB01162	147796	263300	Polycythemia vera, 263300
O60674	3KCK	DB03921	147796	601626	Leukemia, acute myelogenous, 601626
O60674	3e+64	DB00580	147796	254450	Myelofibrosis, idiopathic, 254450
O60674	3IOK	DB04434	147796	None	Myeloproliferative disorder with erythrocytosis
O60674	3e+64	DB01748	147796	254450	Myelofibrosis, idiopathic, 254450
O60674	3e+64	DB01210	147796	None	Myeloproliferative disorder with erythrocytosis
O60674	3e+64	DB03595	147796	254450	Myelofibrosis, idiopathic, 254450
O60674	3IOK	DB00192	147796	263300	Polycythemia vera, 263300
O60674	3IOK	DB03046	147796	254450	Myelofibrosis, idiopathic, 254450
O60674	3KCK	DB00475	147796	254450	Myelofibrosis, idiopathic, 254450
O60674	3IO7	DB01691	147796	None	Myeloproliferative disorder with erythrocytosis
O60674	3e+64	DB00247	147796	263300	Polycythemia vera, 263300
O60674	3IO7	DB01038	147796	263300	Polycythemia vera, 263300
O60674	3IOK	DB02463	147796	263300	Polycythemia vera, 263300
O60674	3e+64	DB04582	147796	263300	Polycythemia vera, 263300
O60674	3IO7	DB05022	147796	614521	Thrombocythemia 3, 614521
O60674	3KCK	DB03678	147796	601626	Leukemia, acute myelogenous, 601626
O60674	3IOK	DB03749	147796	601626	Leukemia, acute myelogenous, 601626
O60674	3KCK	DB00897	147796	600880	{Budd-Chiari syndrome}, 600880
O60674	3IO7	DB00933	147796	600880	{Budd-Chiari syndrome}, 600880
O60674	3e+64	DB03671	147796	254450	Myelofibrosis, idiopathic, 254450
O60674	3IOK	DB04518	147796	601626	Leukemia, acute myelogenous, 601626
O60674	3IOK	DB02402	147796	254450	Myelofibrosis, idiopathic, 254450
O60674	3IOK	DB02833	147796	600880	{Budd-Chiari syndrome}, 600880
O60674	3IOK	DB04463	147796	600880	{Budd-Chiari syndrome}, 600880
O60674	3IO7	DB00177	147796	254450	Myelofibrosis, idiopathic, 254450
O60674	3IOK	DB04474	147796	600880	{Budd-Chiari syndrome}, 600880
O60674	3IO7	DB00177	147796	601626	Leukemia, acute myelogenous, 601626
O60674	3KCK	DB02195	147796	600880	{Budd-Chiari syndrome}, 600880
O60674	3IO7	DB03572	147796	614521	Thrombocythemia 3, 614521
O60674	3e+64	DB04582	147796	614521	Thrombocythemia 3, 614521
O60674	3KCK	DB00683	147796	None	Myeloproliferative disorder with erythrocytosis
O60674	3IOK	DB03444	147796	600880	{Budd-Chiari syndrome}, 600880
O60674	3IO7	DB04829	147796	263300	Polycythemia vera, 263300
O60674	3e+64	DB03509	147796	263300	Polycythemia vera, 263300
O60674	3e+64	DB03671	147796	600880	{Budd-Chiari syndrome}, 600880
O60674	3IOK	DB00363	147796	263300	Polycythemia vera, 263300
O60674	3e+64	DB06370	147796	601626	Leukemia, acute myelogenous, 601626
O60674	3IO7	DB03046	147796	614521	Thrombocythemia 3, 614521
O60674	3IOK	DB02538	147796	254450	Myelofibrosis, idiopathic, 254450
O60674	3IOK	DB03749	147796	614521	Thrombocythemia 3, 614521
O60674	3IOK	DB02193	147796	601626	Leukemia, acute myelogenous, 601626
O60674	3KCK	DB04879	147796	614521	Thrombocythemia 3, 614521
O60674	3KCK	DB00475	147796	263300	Polycythemia vera, 263300
O60674	3IO7	DB00353	147796	600880	{Budd-Chiari syndrome}, 600880
O60674	3e+64	DB01748	147796	263300	Polycythemia vera, 263300
O60674	3e+64	DB02861	147796	254450	Myelofibrosis, idiopathic, 254450
O60674	3IOK	DB04059	147796	614521	Thrombocythemia 3, 614521
O60674	3IO7	DB03744	147796	254450	Myelofibrosis, idiopathic, 254450
O60674	3e+64	DB02610	147796	None	Myeloproliferative disorder with erythrocytosis
O60674	3e+64	DB02861	147796	None	Myeloproliferative disorder with erythrocytosis
O60674	3e+64	DB02104	147796	614521	Thrombocythemia 3, 614521
O60674	3IO7	DB00457	147796	614521	Thrombocythemia 3, 614521
O60674	3KCK	DB04823	147796	None	Myeloproliferative disorder with erythrocytosis
O60674	3IO7	DB01038	147796	254450	Myelofibrosis, idiopathic, 254450
O60674	3KCK	DB03678	147796	254450	Myelofibrosis, idiopathic, 254450
O60674	3IOK	DB02193	147796	263300	Polycythemia vera, 263300
O60674	3IOK	DB04434	147796	600880	{Budd-Chiari syndrome}, 600880
O60674	3KCK	DB04823	147796	263300	Polycythemia vera, 263300
O60674	3IO7	DB02220	147796	614521	Thrombocythemia 3, 614521
O60674	3IOK	DB02984	147796	263300	Polycythemia vera, 263300
O60674	3IO7	DB00247	147796	600880	{Budd-Chiari syndrome}, 600880
O60674	3IO7	DB02390	147796	614521	Thrombocythemia 3, 614521
O60674	3IO7	DB02220	147796	263300	Polycythemia vera, 263300
O60674	3e+64	DB02197	147796	254450	Myelofibrosis, idiopathic, 254450
O60674	3IO7	DB04064	147796	614521	Thrombocythemia 3, 614521
O60674	3IOK	DB04442	147796	263300	Polycythemia vera, 263300
O60674	3IOK	DB04797	147796	614521	Thrombocythemia 3, 614521
O60674	3IO7	DB03744	147796	601626	Leukemia, acute myelogenous, 601626
O60674	3IO7	DB03572	147796	254450	Myelofibrosis, idiopathic, 254450
O60674	3IOK	DB03060	147796	600880	{Budd-Chiari syndrome}, 600880
O60674	3IOK	BindingDB_50267013	147796	263300	Polycythemia vera, 263300
O60674	3KCK	DB03480	147796	614521	Thrombocythemia 3, 614521
O60674	3KCK	DB02052	147796	263300	Polycythemia vera, 263300
O60674	3e+64	DB04513	147796	601626	Leukemia, acute myelogenous, 601626
O60674	3IOK	DB04716	147796	254450	Myelofibrosis, idiopathic, 254450
O60674	3KCK	DB00693	147796	254450	Myelofibrosis, idiopathic, 254450
O60674	3IOK	DB02116	147796	614521	Thrombocythemia 3, 614521
O60674	3IOK	DB02116	147796	601626	Leukemia, acute myelogenous, 601626
O60674	3e+64	DB01628	147796	254450	Myelofibrosis, idiopathic, 254450
O60674	3e+64	DB04582	147796	None	Myeloproliferative disorder with erythrocytosis
O60674	3KCK	DB00897	147796	601626	Leukemia, acute myelogenous, 601626
O60674	3IOK	DB01659	147796	600880	{Budd-Chiari syndrome}, 600880
O60674	3IO7	DB01208	147796	263300	Polycythemia vera, 263300
O60674	3IO7	DB04829	147796	600880	{Budd-Chiari syndrome}, 600880
O60674	3IOK	DB00475	147796	601626	Leukemia, acute myelogenous, 601626
O60674	3IOK	DB04434	147796	263300	Polycythemia vera, 263300
O60674	3KCK	DB04059	147796	614521	Thrombocythemia 3, 614521
O60674	3e+64	DB04059	147796	254450	Myelofibrosis, idiopathic, 254450
O60674	3IOK	DB04518	147796	None	Myeloproliferative disorder with erythrocytosis
O60674	3IOK	DB00475	147796	None	Myeloproliferative disorder with erythrocytosis
O60674	3IO7	DB01063	147796	263300	Polycythemia vera, 263300
O60674	3KCK	DB04812	147796	601626	Leukemia, acute myelogenous, 601626
O60674	3IOK	DB04010	147796	600880	{Budd-Chiari syndrome}, 600880
O60674	3KCK	DB01511	147796	254450	Myelofibrosis, idiopathic, 254450
O60674	3IO7	DB02197	147796	600880	{Budd-Chiari syndrome}, 600880
O60674	3IOK	DB04338	147796	None	Myeloproliferative disorder with erythrocytosis
O60674	3KCK	DB00475	147796	601626	Leukemia, acute myelogenous, 601626
O60674	3IOK	DB00192	147796	254450	Myelofibrosis, idiopathic, 254450
O60674	3KCK	DB02019	147796	None	Myeloproliferative disorder with erythrocytosis
O60674	3IOK	DB00580	147796	601626	Leukemia, acute myelogenous, 601626
O60674	3e+64	DB00247	147796	254450	Myelofibrosis, idiopathic, 254450
O60674	3KCK	DB03601	147796	614521	Thrombocythemia 3, 614521
O60674	3e+64	DB02875	147796	None	Myeloproliferative disorder with erythrocytosis
O60674	3IOK	DB04583	147796	263300	Polycythemia vera, 263300
O60674	3e+64	DB03046	147796	600880	{Budd-Chiari syndrome}, 600880
O60674	3IOK	DB04338	147796	600880	{Budd-Chiari syndrome}, 600880
O60674	3IOK	DB02463	147796	None	Myeloproliferative disorder with erythrocytosis
O60674	3IO7	DB04437	147796	601626	Leukemia, acute myelogenous, 601626
O60674	3e+64	DB00524	147796	614521	Thrombocythemia 3, 614521
O60674	3IO7	DB02390	147796	601626	Leukemia, acute myelogenous, 601626
O60674	3KCK	DB00475	147796	None	Myeloproliferative disorder with erythrocytosis
O60674	3e+64	DB04513	147796	614521	Thrombocythemia 3, 614521
O60674	3IO7	DB03744	147796	None	Myeloproliferative disorder with erythrocytosis
O60674	3IO7	DB01038	147796	600880	{Budd-Chiari syndrome}, 600880
O60674	3IOK	DB04059	147796	601626	Leukemia, acute myelogenous, 601626
O60674	3KCK	DB03509	147796	None	Myeloproliferative disorder with erythrocytosis
O60674	3IO7	DB01208	147796	None	Myeloproliferative disorder with erythrocytosis
O60674	3IO7	DB00580	147796	600880	{Budd-Chiari syndrome}, 600880
O60674	3KCK	DB01283	147796	600880	{Budd-Chiari syndrome}, 600880
O60674	3KCK	DB04823	147796	614521	Thrombocythemia 3, 614521
O60674	3e+64	DB03046	147796	None	Myeloproliferative disorder with erythrocytosis
O60674	3IO7	DB00889	147796	600880	{Budd-Chiari syndrome}, 600880
O60674	3IO7	DB02010	147796	614521	Thrombocythemia 3, 614521
O60674	3KCK	DB01511	147796	263300	Polycythemia vera, 263300
O60674	3IO7	DB00177	147796	600880	{Budd-Chiari syndrome}, 600880
O60674	3IO7	DB04624	147796	600880	{Budd-Chiari syndrome}, 600880
O60674	3IO7	DB00933	147796	254450	Myelofibrosis, idiopathic, 254450
O60674	3IOK	DB01094	147796	254450	Myelofibrosis, idiopathic, 254450
O60674	3IOK	DB04716	147796	600880	{Budd-Chiari syndrome}, 600880
O60674	3IOK	DB02052	147796	614521	Thrombocythemia 3, 614521
O60674	3IOK	DB03444	147796	None	Myeloproliferative disorder with erythrocytosis
O60674	3KCK	DB03601	147796	None	Myeloproliferative disorder with erythrocytosis
O60674	3IOK	DB04829	147796	600880	{Budd-Chiari syndrome}, 600880
O60674	3e+64	DB04407	147796	254450	Myelofibrosis, idiopathic, 254450
O60674	3KCK	DB03159	147796	None	Myeloproliferative disorder with erythrocytosis
O60674	3IO7	DB01038	147796	None	Myeloproliferative disorder with erythrocytosis
O60674	3IO7	DB03046	147796	600880	{Budd-Chiari syndrome}, 600880
O60674	3KCK	DB03509	147796	263300	Polycythemia vera, 263300
O60674	3KCK	DB02010	147796	600880	{Budd-Chiari syndrome}, 600880
O60674	3IO7	DB03391	147796	None	Myeloproliferative disorder with erythrocytosis
O60674	3e+64	DB04582	147796	254450	Myelofibrosis, idiopathic, 254450
O60674	3IO7	DB04582	147796	601626	Leukemia, acute myelogenous, 601626
O60674	3e+64	DB00521	147796	263300	Polycythemia vera, 263300
O60674	3IO7	DB04064	147796	None	Myeloproliferative disorder with erythrocytosis
O60674	3e+64	DB02479	147796	254450	Myelofibrosis, idiopathic, 254450
O60674	3IOK	DB02116	147796	600880	{Budd-Chiari syndrome}, 600880
O60674	3e+64	DB03351	147796	263300	Polycythemia vera, 263300
O60674	3IO7	DB00933	147796	263300	Polycythemia vera, 263300
O60674	3e+64	DB04578	147796	263300	Polycythemia vera, 263300
O60674	3e+64	DB04578	147796	600880	{Budd-Chiari syndrome}, 600880
O60674	3IOK	DB02463	147796	601626	Leukemia, acute myelogenous, 601626
O60674	3IOK	DB01659	147796	None	Myeloproliferative disorder with erythrocytosis
O60674	3KCK	DB03650	147796	254450	Myelofibrosis, idiopathic, 254450
O60674	3IO7	DB02519	147796	601626	Leukemia, acute myelogenous, 601626
O60674	3IO7	DB00247	147796	263300	Polycythemia vera, 263300
O60674	3e+64	DB00521	147796	None	Myeloproliferative disorder with erythrocytosis
O60674	3IOK	DB03093	147796	None	Myeloproliferative disorder with erythrocytosis
O60674	3e+64	DB01938	147796	614521	Thrombocythemia 3, 614521
O60674	3IOK	DB04474	147796	601626	Leukemia, acute myelogenous, 601626
O60674	3IOK	DB02984	147796	None	Myeloproliferative disorder with erythrocytosis
O60674	3KCK	DB04716	147796	601626	Leukemia, acute myelogenous, 601626
O60674	3IO7	DB05022	147796	None	Myeloproliferative disorder with erythrocytosis
O60674	3KCK	DB01852	147796	601626	Leukemia, acute myelogenous, 601626
O60674	3IO7	DB00177	147796	263300	Polycythemia vera, 263300
O60674	3IOK	DB02193	147796	600880	{Budd-Chiari syndrome}, 600880
O60674	3e+64	DB04196	147796	600880	{Budd-Chiari syndrome}, 600880
O60674	3IOK	DB00192	147796	600880	{Budd-Chiari syndrome}, 600880
O60674	3IO7	DB05095	147796	None	Myeloproliferative disorder with erythrocytosis
O60674	3e+64	DB00521	147796	601626	Leukemia, acute myelogenous, 601626
O60674	3IO7	DB02390	147796	None	Myeloproliferative disorder with erythrocytosis
O60674	3IOK	DB02366	147796	600880	{Budd-Chiari syndrome}, 600880
O60674	3IO7	DB05884	147796	254450	Myelofibrosis, idiopathic, 254450
O60674	3KCK	DB04463	147796	614521	Thrombocythemia 3, 614521
O60674	3IO7	DB00457	147796	600880	{Budd-Chiari syndrome}, 600880
O60674	3e+64	DB01938	147796	263300	Polycythemia vera, 263300
O60674	3IO7	DB02519	147796	614521	Thrombocythemia 3, 614521
O60674	3e+64	DB03351	147796	600880	{Budd-Chiari syndrome}, 600880
O60674	3IO7	DB04582	147796	254450	Myelofibrosis, idiopathic, 254450
O60674	3IOK	DB02984	147796	614521	Thrombocythemia 3, 614521
O60674	3e+64	DB02479	147796	263300	Polycythemia vera, 263300
O60674	3IOK	DB02366	147796	614521	Thrombocythemia 3, 614521
O60674	3KCK	DB04518	147796	254450	Myelofibrosis, idiopathic, 254450
O60674	3e+64	DB03046	147796	601626	Leukemia, acute myelogenous, 601626
O60674	3IO7	DB05095	147796	263300	Polycythemia vera, 263300
O60674	3IO7	DB03744	147796	614521	Thrombocythemia 3, 614521
O60674	3IOK	DB03749	147796	600880	{Budd-Chiari syndrome}, 600880
O60674	3IO7	DB02010	147796	254450	Myelofibrosis, idiopathic, 254450
O60674	3IO7	DB04624	147796	263300	Polycythemia vera, 263300
O60674	3e+64	DB01938	147796	None	Myeloproliferative disorder with erythrocytosis
O60674	3e+64	DB03572	147796	254450	Myelofibrosis, idiopathic, 254450
O60674	3e+64	DB04216	147796	600880	{Budd-Chiari syndrome}, 600880
O60674	3IOK	DB02193	147796	None	Myeloproliferative disorder with erythrocytosis
O60674	3KCK	DB03678	147796	614521	Thrombocythemia 3, 614521
O60674	3KCK	DB03509	147796	601626	Leukemia, acute myelogenous, 601626
O60674	3IOK	DB04716	147796	263300	Polycythemia vera, 263300
O60674	3e+64	DB04608	147796	None	Myeloproliferative disorder with erythrocytosis
O60674	3IO7	DB01162	147796	None	Myeloproliferative disorder with erythrocytosis
O60674	3IOK	DB04797	147796	600880	{Budd-Chiari syndrome}, 600880
O60674	3KCK	DB04010	147796	263300	Polycythemia vera, 263300
O60674	3IOK	DB02402	147796	263300	Polycythemia vera, 263300
O60674	3e+64	DB01210	147796	600880	{Budd-Chiari syndrome}, 600880
O60674	3IO7	DB00889	147796	601626	Leukemia, acute myelogenous, 601626
O60674	3IOK	DB04407	147796	263300	Polycythemia vera, 263300
O60674	3KCK	DB00693	147796	None	Myeloproliferative disorder with erythrocytosis
O60674	3KCK	DB03285	147796	None	Myeloproliferative disorder with erythrocytosis
O60674	3IO7	DB01691	147796	254450	Myelofibrosis, idiopathic, 254450
O60674	3IOK	DB03159	147796	601626	Leukemia, acute myelogenous, 601626
O60674	3KCK	DB04812	147796	None	Myeloproliferative disorder with erythrocytosis
O60674	3e+64	DB06623	147796	254450	Myelofibrosis, idiopathic, 254450
O60674	3KCK	DB03623	147796	600880	{Budd-Chiari syndrome}, 600880
O60674	3KCK	DB04879	147796	None	Myeloproliferative disorder with erythrocytosis
O60674	3KCK	DB01215	147796	600880	{Budd-Chiari syndrome}, 600880
O60674	3IO7	DB01691	147796	263300	Polycythemia vera, 263300
O60674	3e+64	DB04216	147796	614521	Thrombocythemia 3, 614521
O60674	3e+64	DB04608	147796	614521	Thrombocythemia 3, 614521
O60674	3IOK	DB02052	147796	254450	Myelofibrosis, idiopathic, 254450
O60674	3IO7	DB01253	147796	263300	Polycythemia vera, 263300
O60674	3IO7	DB04829	147796	614521	Thrombocythemia 3, 614521
O60674	3KCK	DB04518	147796	614521	Thrombocythemia 3, 614521
O60674	3KCK	DB03921	147796	600880	{Budd-Chiari syndrome}, 600880
O60674	3e+64	DB02004	147796	614521	Thrombocythemia 3, 614521
O60674	3e+64	DB02221	147796	263300	Polycythemia vera, 263300
O60674	3KCK	DB01215	147796	None	Myeloproliferative disorder with erythrocytosis
O60674	3IO7	DB05022	147796	601626	Leukemia, acute myelogenous, 601626
O60674	3IOK	DB01659	147796	263300	Polycythemia vera, 263300
O60674	3e+64	DB04216	147796	254450	Myelofibrosis, idiopathic, 254450
O60674	3IOK	DB02197	147796	None	Myeloproliferative disorder with erythrocytosis
O60674	3IO7	DB00889	147796	263300	Polycythemia vera, 263300
O60674	3KCK	DB00693	147796	601626	Leukemia, acute myelogenous, 601626
O60674	3IO7	DB05482	147796	600880	{Budd-Chiari syndrome}, 600880
O60674	3IO7	DB04582	147796	263300	Polycythemia vera, 263300
O60674	3IOK	DB04797	147796	263300	Polycythemia vera, 263300
O60674	3KCK	DB04879	147796	601626	Leukemia, acute myelogenous, 601626
O60674	3IO7	DB02197	147796	614521	Thrombocythemia 3, 614521
O60674	3KCK	DB03601	147796	601626	Leukemia, acute myelogenous, 601626
O60674	3KCK	DB04518	147796	263300	Polycythemia vera, 263300
O60674	3IOK	DB03749	147796	None	Myeloproliferative disorder with erythrocytosis
O60674	3e+64	DB00247	147796	601626	Leukemia, acute myelogenous, 601626
O60674	3IOK	DB02197	147796	614521	Thrombocythemia 3, 614521
O60674	3IO7	DB04582	147796	614521	Thrombocythemia 3, 614521
O60674	3IOK	DB01809	147796	263300	Polycythemia vera, 263300
O60674	3IO7	DB04624	147796	614521	Thrombocythemia 3, 614521
O60674	3IO7	DB04707	147796	254450	Myelofibrosis, idiopathic, 254450
O60674	3e+64	DB01253	147796	254450	Myelofibrosis, idiopathic, 254450
O60674	3KCK	DB03467	147796	None	Myeloproliferative disorder with erythrocytosis
O60674	3IOK	DB04463	147796	None	Myeloproliferative disorder with erythrocytosis
O60674	3e+64	DB04583	147796	600880	{Budd-Chiari syndrome}, 600880
O60674	3KCK	DB04608	147796	601626	Leukemia, acute myelogenous, 601626
O60674	3IOK	DB03509	147796	600880	{Budd-Chiari syndrome}, 600880
O60674	3KCK	DB04716	147796	600880	{Budd-Chiari syndrome}, 600880
O60674	3e+64	DB01210	147796	263300	Polycythemia vera, 263300
O60674	3e+64	DB04216	147796	None	Myeloproliferative disorder with erythrocytosis
O60674	3e+64	DB03572	147796	614521	Thrombocythemia 3, 614521
O60674	3KCK	DB00897	147796	254450	Myelofibrosis, idiopathic, 254450
O60674	3KCK	DB00683	147796	600880	{Budd-Chiari syndrome}, 600880
O60674	3IOK	DB03093	147796	254450	Myelofibrosis, idiopathic, 254450
O60674	3KCK	DB04434	147796	614521	Thrombocythemia 3, 614521
O60674	3KCK	DB03159	147796	601626	Leukemia, acute myelogenous, 601626
O60674	3IOK	DB04797	147796	None	Myeloproliferative disorder with erythrocytosis
O60674	3IO7	DB03391	147796	601626	Leukemia, acute myelogenous, 601626
O60674	3IOK	DB04010	147796	None	Myeloproliferative disorder with erythrocytosis
O60674	3e+64	DB05022	147796	600880	{Budd-Chiari syndrome}, 600880
O60674	3IOK	DB04829	147796	601626	Leukemia, acute myelogenous, 601626
O60674	3e+64	DB03046	147796	254450	Myelofibrosis, idiopathic, 254450
O60674	3IO7	DB04829	147796	254450	Myelofibrosis, idiopathic, 254450
O60674	3IO7	DB01063	147796	254450	Myelofibrosis, idiopathic, 254450
O60674	3IO7	DB01253	147796	None	Myeloproliferative disorder with erythrocytosis
O60674	3IOK	DB03509	147796	254450	Myelofibrosis, idiopathic, 254450
O60674	3KCK	DB04202	147796	None	Myeloproliferative disorder with erythrocytosis
O60674	3e+64	DB04216	147796	263300	Polycythemia vera, 263300
O60674	3IOK	DB04059	147796	254450	Myelofibrosis, idiopathic, 254450
O60674	3IO7	DB05095	147796	600880	{Budd-Chiari syndrome}, 600880
O60674	3KCK	DB03865	147796	254450	Myelofibrosis, idiopathic, 254450
O60674	3IO7	DB00247	147796	614521	Thrombocythemia 3, 614521
O60674	3KCK	DB00475	147796	614521	Thrombocythemia 3, 614521
O60674	3KCK	DB03650	147796	None	Myeloproliferative disorder with erythrocytosis
O60674	3IOK	DB02984	147796	600880	{Budd-Chiari syndrome}, 600880
O60674	3IO7	DB01933	147796	614521	Thrombocythemia 3, 614521
O60674	3IOK	DB03060	147796	263300	Polycythemia vera, 263300
O60674	3IOK	DB02402	147796	614521	Thrombocythemia 3, 614521
O60674	3IO7	DB01482	147796	None	Myeloproliferative disorder with erythrocytosis
O60674	3e+64	DB03060	147796	254450	Myelofibrosis, idiopathic, 254450
O60674	3KCK	DB01725	147796	614521	Thrombocythemia 3, 614521
O60674	3e+64	DB02429	147796	601626	Leukemia, acute myelogenous, 601626
O60674	3IOK	DB04434	147796	614521	Thrombocythemia 3, 614521
O60674	3IO7	DB01482	147796	614521	Thrombocythemia 3, 614521
O60674	3e+64	DB06370	147796	254450	Myelofibrosis, idiopathic, 254450
O60674	3e+64	DB06623	147796	None	Myeloproliferative disorder with erythrocytosis
O60674	3IOK	DB00969	147796	263300	Polycythemia vera, 263300
O60674	3e+64	DB04196	147796	263300	Polycythemia vera, 263300
O60674	3IOK	DB04583	147796	614521	Thrombocythemia 3, 614521
O60674	3KCK	DB01725	147796	601626	Leukemia, acute myelogenous, 601626
O60674	3IO7	DB04338	147796	600880	{Budd-Chiari syndrome}, 600880
O60674	3e+64	DB02963	147796	601626	Leukemia, acute myelogenous, 601626
O60674	3KCK	DB04434	147796	263300	Polycythemia vera, 263300
O60674	3IOK	DB03046	147796	601626	Leukemia, acute myelogenous, 601626
O60674	3IOK	DB00580	147796	254450	Myelofibrosis, idiopathic, 254450
O60674	3IOK	DB04716	147796	None	Myeloproliferative disorder with erythrocytosis
O60674	3KCK	DB00683	147796	601626	Leukemia, acute myelogenous, 601626
O60674	3IO7	DB01691	147796	600880	{Budd-Chiari syndrome}, 600880
O60674	3IO7	DB04716	147796	254450	Myelofibrosis, idiopathic, 254450
O60674	3e+64	DB00580	147796	614521	Thrombocythemia 3, 614521
O60674	3e+64	DB01253	147796	614521	Thrombocythemia 3, 614521
O60674	3KCK	DB04812	147796	254450	Myelofibrosis, idiopathic, 254450
O60674	3KCK	DB04823	147796	600880	{Budd-Chiari syndrome}, 600880
O60674	3IOK	DB02193	147796	614521	Thrombocythemia 3, 614521
O60674	3KCK	DB01283	147796	None	Myeloproliferative disorder with erythrocytosis
O60674	3KCK	DB01809	147796	614521	Thrombocythemia 3, 614521
O60674	3KCK	DB04059	147796	601626	Leukemia, acute myelogenous, 601626
O60674	3e+64	DB04583	147796	None	Myeloproliferative disorder with erythrocytosis
O60674	3e+64	DB04196	147796	601626	Leukemia, acute myelogenous, 601626
O60674	3IO7	DB02220	147796	600880	{Budd-Chiari syndrome}, 600880
O60674	3IOK	DB04442	147796	None	Myeloproliferative disorder with erythrocytosis
O60674	3KCK	DB04010	147796	254450	Myelofibrosis, idiopathic, 254450
O60674	3KCK	DB04059	147796	600880	{Budd-Chiari syndrome}, 600880
O60674	3KCK	DB03623	147796	None	Myeloproliferative disorder with erythrocytosis
O60674	3e+64	DB04583	147796	601626	Leukemia, acute myelogenous, 601626
O60674	3IO7	DB01208	147796	600880	{Budd-Chiari syndrome}, 600880
O60674	3KCK	DB06436	147796	None	Myeloproliferative disorder with erythrocytosis
O60674	3e+64	DB04608	147796	600880	{Budd-Chiari syndrome}, 600880
O60674	3KCK	DB03601	147796	254450	Myelofibrosis, idiopathic, 254450
O60674	3IOK	DB00363	147796	601626	Leukemia, acute myelogenous, 601626
O60674	3IOK	DB02116	147796	None	Myeloproliferative disorder with erythrocytosis
O60674	3e+64	DB01253	147796	600880	{Budd-Chiari syndrome}, 600880
O60674	3IO7	DB02519	147796	263300	Polycythemia vera, 263300
O60674	3KCK	DB02195	147796	254450	Myelofibrosis, idiopathic, 254450
O60674	3IO7	DB01653	147796	None	Myeloproliferative disorder with erythrocytosis
O60674	3KCK	DB04059	147796	263300	Polycythemia vera, 263300
O60674	3e+64	DB00353	147796	614521	Thrombocythemia 3, 614521
O60674	3KCK	DB04434	147796	600880	{Budd-Chiari syndrome}, 600880
O60674	3IOK	DB03046	147796	None	Myeloproliferative disorder with erythrocytosis
O60674	3IOK	DB04407	147796	254450	Myelofibrosis, idiopathic, 254450
O60674	3KCK	DB03678	147796	None	Myeloproliferative disorder with erythrocytosis
O60674	3IO7	DB02220	147796	601626	Leukemia, acute myelogenous, 601626
O60674	3e+64	DB05022	147796	614521	Thrombocythemia 3, 614521
O60674	3IOK	DB04518	147796	600880	{Budd-Chiari syndrome}, 600880
O60674	3KCK	DB03601	147796	600880	{Budd-Chiari syndrome}, 600880
O60674	3KCK	DB03444	147796	601626	Leukemia, acute myelogenous, 601626
O60674	3e+64	DB06370	147796	600880	{Budd-Chiari syndrome}, 600880
O60674	3IOK	DB01852	147796	614521	Thrombocythemia 3, 614521
O60674	3IO7	DB02390	147796	600880	{Budd-Chiari syndrome}, 600880
O60674	3IOK	DB04474	147796	None	Myeloproliferative disorder with erythrocytosis
O60674	3IO7	DB02197	147796	254450	Myelofibrosis, idiopathic, 254450
O60674	3IOK	DB02366	147796	None	Myeloproliferative disorder with erythrocytosis
O60674	3KCK	DB01511	147796	601626	Leukemia, acute myelogenous, 601626
O60674	3e+64	DB03351	147796	614521	Thrombocythemia 3, 614521
O60674	3e+64	DB01938	147796	600880	{Budd-Chiari syndrome}, 600880
O60674	3e+64	DB03060	147796	601626	Leukemia, acute myelogenous, 601626
O60674	3IO7	DB05022	147796	254450	Myelofibrosis, idiopathic, 254450
O60674	3IOK	DB02833	147796	263300	Polycythemia vera, 263300
O60674	3IO7	DB04624	147796	601626	Leukemia, acute myelogenous, 601626
O60674	3e+64	DB01938	147796	601626	Leukemia, acute myelogenous, 601626
O60674	3IO7	DB01253	147796	601626	Leukemia, acute myelogenous, 601626
O60674	3IO7	DB02842	147796	254450	Myelofibrosis, idiopathic, 254450
O60674	3e+64	DB03671	147796	263300	Polycythemia vera, 263300
O60674	3e+64	DB03060	147796	None	Myeloproliferative disorder with erythrocytosis
O60674	3KCK	DB06436	147796	614521	Thrombocythemia 3, 614521
O60674	3IOK	DB04059	147796	None	Myeloproliferative disorder with erythrocytosis
O60674	3KCK	DB02195	147796	614521	Thrombocythemia 3, 614521
O60674	3e+64	DB02104	147796	None	Myeloproliferative disorder with erythrocytosis
O60674	3IO7	DB03046	147796	601626	Leukemia, acute myelogenous, 601626
O60674	3e+64	DB02842	147796	614521	Thrombocythemia 3, 614521
O60674	3IO7	DB02519	147796	600880	{Budd-Chiari syndrome}, 600880
O60674	3IOK	DB02052	147796	None	Myeloproliferative disorder with erythrocytosis
O60674	3IOK	DB03093	147796	614521	Thrombocythemia 3, 614521
O60674	3e+64	DB02197	147796	601626	Leukemia, acute myelogenous, 601626
O60674	3IOK	DB00969	147796	600880	{Budd-Chiari syndrome}, 600880
O60674	3KCK	DB03159	147796	263300	Polycythemia vera, 263300
O60674	3KCK	DB01765	147796	600880	{Budd-Chiari syndrome}, 600880
O60674	3e+64	DB03595	147796	None	Myeloproliferative disorder with erythrocytosis
O60674	3IO7	DB00580	147796	263300	Polycythemia vera, 263300
O60674	3e+64	DB00521	147796	254450	Myelofibrosis, idiopathic, 254450
O60674	3IO7	DB02390	147796	254450	Myelofibrosis, idiopathic, 254450
O60674	3IOK	BindingDB_50267013	147796	254450	Myelofibrosis, idiopathic, 254450
O60674	3IO7	DB05095	147796	601626	Leukemia, acute myelogenous, 601626
O60674	3IO7	DB00457	147796	254450	Myelofibrosis, idiopathic, 254450
O60674	3IOK	DB02984	147796	601626	Leukemia, acute myelogenous, 601626
O60674	3IO7	DB00247	147796	601626	Leukemia, acute myelogenous, 601626
O60674	3e+64	DB02429	147796	600880	{Budd-Chiari syndrome}, 600880
O60674	3e+64	DB03351	147796	254450	Myelofibrosis, idiopathic, 254450
O60674	3KCK	DB01283	147796	254450	Myelofibrosis, idiopathic, 254450
O60674	3KCK	DB03921	147796	None	Myeloproliferative disorder with erythrocytosis
O60674	3e+64	DB03046	147796	614521	Thrombocythemia 3, 614521
O60674	3IO7	DB04716	147796	601626	Leukemia, acute myelogenous, 601626
O60674	3KCK	DB06436	147796	600880	{Budd-Chiari syndrome}, 600880
O60674	3IO7	DB01253	147796	600880	{Budd-Chiari syndrome}, 600880
O60674	3KCK	DB02010	147796	None	Myeloproliferative disorder with erythrocytosis
O60674	3KCK	DB02052	147796	None	Myeloproliferative disorder with erythrocytosis
O60674	3e+64	DB04059	147796	263300	Polycythemia vera, 263300
O60674	3IO7	DB04054	147796	None	Myeloproliferative disorder with erythrocytosis
O60674	3IOK	DB01094	147796	263300	Polycythemia vera, 263300
O60674	3IOK	DB03444	147796	601626	Leukemia, acute myelogenous, 601626
O60674	3KCK	DB01809	147796	254450	Myelofibrosis, idiopathic, 254450
O60674	3e+64	DB02004	147796	600880	{Budd-Chiari syndrome}, 600880
O60674	3KCK	DB03285	147796	600880	{Budd-Chiari syndrome}, 600880
O60674	3e+64	DB02875	147796	614521	Thrombocythemia 3, 614521
O60674	3KCK	DB03444	147796	None	Myeloproliferative disorder with erythrocytosis
O60674	3e+64	DB02610	147796	254450	Myelofibrosis, idiopathic, 254450
O60674	3IO7	DB00580	147796	None	Myeloproliferative disorder with erythrocytosis
O60674	3KCK	DB03159	147796	614521	Thrombocythemia 3, 614521
O60674	3KCK	DB04608	147796	263300	Polycythemia vera, 263300
O60674	3IOK	DB04583	147796	None	Myeloproliferative disorder with erythrocytosis
O60674	3IOK	DB04518	147796	614521	Thrombocythemia 3, 614521
O60674	3e+64	DB01210	147796	254450	Myelofibrosis, idiopathic, 254450
O60674	3KCK	DB04463	147796	None	Myeloproliferative disorder with erythrocytosis
O60674	3IOK	DB01852	147796	263300	Polycythemia vera, 263300
O60674	3e+64	DB01253	147796	263300	Polycythemia vera, 263300
O60674	3KCK	DB02052	147796	601626	Leukemia, acute myelogenous, 601626
O60674	3IOK	DB03093	147796	600880	{Budd-Chiari syndrome}, 600880
O60674	3IOK	DB02402	147796	601626	Leukemia, acute myelogenous, 601626
O60674	3e+64	DB02429	147796	614521	Thrombocythemia 3, 614521
O60674	3IOK	DB03749	147796	263300	Polycythemia vera, 263300
O60674	3e+64	DB02479	147796	601626	Leukemia, acute myelogenous, 601626
O60674	3KCK	DB03444	147796	600880	{Budd-Chiari syndrome}, 600880
O60674	3IO7	DB00580	147796	254450	Myelofibrosis, idiopathic, 254450
O60674	3KCK	DB04463	147796	601626	Leukemia, acute myelogenous, 601626
O60674	3KCK	DB01215	147796	614521	Thrombocythemia 3, 614521
O60674	3e+64	DB02479	147796	None	Myeloproliferative disorder with erythrocytosis
O60674	3KCK	DB04823	147796	254450	Myelofibrosis, idiopathic, 254450
O60674	3IO7	DB04338	147796	None	Myeloproliferative disorder with erythrocytosis
O60674	3IO7	DB03744	147796	263300	Polycythemia vera, 263300
O60674	3IO7	DB00933	147796	614521	Thrombocythemia 3, 614521
O60674	3e+64	DB03595	147796	614521	Thrombocythemia 3, 614521
O60674	3e+64	DB02004	147796	None	Myeloproliferative disorder with erythrocytosis
O60674	3e+64	DB02842	147796	254450	Myelofibrosis, idiopathic, 254450
O60674	3e+64	DB02221	147796	254450	Myelofibrosis, idiopathic, 254450
O60674	3e+64	DB02221	147796	None	Myeloproliferative disorder with erythrocytosis
O60674	3IOK	DB00363	147796	None	Myeloproliferative disorder with erythrocytosis
O60674	3IOK	DB00192	147796	601626	Leukemia, acute myelogenous, 601626
O60674	3IO7	DB02754	147796	600880	{Budd-Chiari syndrome}, 600880
O60674	3KCK	DB03623	147796	614521	Thrombocythemia 3, 614521
O60674	3IO7	DB04582	147796	600880	{Budd-Chiari syndrome}, 600880
O60674	3e+64	DB04578	147796	601626	Leukemia, acute myelogenous, 601626
O60674	3e+64	DB02842	147796	601626	Leukemia, acute myelogenous, 601626
O60674	3IO7	DB02197	147796	263300	Polycythemia vera, 263300
O60674	3IO7	DB04716	147796	614521	Thrombocythemia 3, 614521
O60674	3KCK	DB03865	147796	614521	Thrombocythemia 3, 614521
O60674	3KCK	DB04608	147796	600880	{Budd-Chiari syndrome}, 600880
O60674	3KCK	DB03650	147796	614521	Thrombocythemia 3, 614521
O60674	3KCK	DB02366	147796	614521	Thrombocythemia 3, 614521
O60674	3IOK	DB04434	147796	254450	Myelofibrosis, idiopathic, 254450
O60674	3IOK	DB03444	147796	254450	Myelofibrosis, idiopathic, 254450
O60674	3KCK	DB03444	147796	254450	Myelofibrosis, idiopathic, 254450
O60674	3IOK	DB02052	147796	601626	Leukemia, acute myelogenous, 601626
O60674	3KCK	DB01809	147796	None	Myeloproliferative disorder with erythrocytosis
O60674	3IOK	DB03159	147796	None	Myeloproliferative disorder with erythrocytosis
O60674	3KCK	DB03678	147796	600880	{Budd-Chiari syndrome}, 600880
O60674	3IO7	DB04054	147796	614521	Thrombocythemia 3, 614521
O60674	3e+64	DB03509	147796	601626	Leukemia, acute myelogenous, 601626
O60674	3IO7	DB04054	147796	263300	Polycythemia vera, 263300
O60674	3IOK	DB04442	147796	601626	Leukemia, acute myelogenous, 601626
O60674	3IO7	DB00457	147796	263300	Polycythemia vera, 263300
O60674	3IO7	DB00353	147796	254450	Myelofibrosis, idiopathic, 254450
O60674	3IOK	DB04474	147796	614521	Thrombocythemia 3, 614521
O60674	3KCK	DB04434	147796	601626	Leukemia, acute myelogenous, 601626
O60674	3IOK	DB03509	147796	614521	Thrombocythemia 3, 614521
O60674	3IOK	DB02116	147796	263300	Polycythemia vera, 263300
O60674	3e+64	DB00524	147796	254450	Myelofibrosis, idiopathic, 254450
O60674	3e+64	DB02104	147796	600880	{Budd-Chiari syndrome}, 600880
O60674	3IOK	DB00580	147796	600880	{Budd-Chiari syndrome}, 600880
O60674	3e+64	DB02429	147796	263300	Polycythemia vera, 263300
O60674	3IO7	DB02010	147796	600880	{Budd-Chiari syndrome}, 600880
O60674	3KCK	DB03921	147796	614521	Thrombocythemia 3, 614521
O60674	3KCK	DB01852	147796	None	Myeloproliferative disorder with erythrocytosis
O60674	3e+64	DB02197	147796	None	Myeloproliferative disorder with erythrocytosis
O60674	3KCK	DB02010	147796	254450	Myelofibrosis, idiopathic, 254450
O60674	3e+64	DB04583	147796	254450	Myelofibrosis, idiopathic, 254450
O60674	3IO7	DB01208	147796	254450	Myelofibrosis, idiopathic, 254450
O60674	3IOK	DB00580	147796	None	Myeloproliferative disorder with erythrocytosis
O60674	3KCK	DB03285	147796	263300	Polycythemia vera, 263300
O60674	3IOK	DB00363	147796	614521	Thrombocythemia 3, 614521
O60674	3IOK	DB03444	147796	614521	Thrombocythemia 3, 614521
O60674	3KCK	DB04518	147796	601626	Leukemia, acute myelogenous, 601626
O60674	3IO7	DB00353	147796	None	Myeloproliferative disorder with erythrocytosis
O60674	3KCK	DB04608	147796	614521	Thrombocythemia 3, 614521
O60674	3e+64	DB00524	147796	600880	{Budd-Chiari syndrome}, 600880
O60674	3IO7	DB04707	147796	614521	Thrombocythemia 3, 614521
O60674	3e+64	DB02429	147796	None	Myeloproliferative disorder with erythrocytosis
O60674	3KCK	DB03650	147796	263300	Polycythemia vera, 263300
O60674	3IO7	DB04437	147796	254450	Myelofibrosis, idiopathic, 254450
O60674	3KCK	DB01765	147796	263300	Polycythemia vera, 263300
O60674	3e+64	DB00247	147796	614521	Thrombocythemia 3, 614521
O60674	3IO7	DB04829	147796	601626	Leukemia, acute myelogenous, 601626
O60674	3IOK	DB04010	147796	254450	Myelofibrosis, idiopathic, 254450
O60674	3e+64	DB02610	147796	614521	Thrombocythemia 3, 614521
O60674	3IOK	DB02197	147796	600880	{Budd-Chiari syndrome}, 600880
O60674	3e+64	DB03595	147796	600880	{Budd-Chiari syndrome}, 600880
O60674	3IO7	DB04707	147796	600880	{Budd-Chiari syndrome}, 600880
O60674	3e+64	DB04059	147796	614521	Thrombocythemia 3, 614521
O60674	3KCK	DB06436	147796	254450	Myelofibrosis, idiopathic, 254450
O60674	3e+64	DB03595	147796	263300	Polycythemia vera, 263300
O60674	3IO7	DB00933	147796	None	Myeloproliferative disorder with erythrocytosis
O60674	3KCK	DB04518	147796	600880	{Budd-Chiari syndrome}, 600880
O60674	3IOK	DB00475	147796	254450	Myelofibrosis, idiopathic, 254450
O60674	3IO7	DB04829	147796	None	Myeloproliferative disorder with erythrocytosis
O60674	3KCK	DB03467	147796	254450	Myelofibrosis, idiopathic, 254450
O60674	3IO7	DB02010	147796	601626	Leukemia, acute myelogenous, 601626
O60674	3e+64	DB01938	147796	254450	Myelofibrosis, idiopathic, 254450
O60674	3e+64	DB02861	147796	263300	Polycythemia vera, 263300
O60674	3IOK	DB04434	147796	601626	Leukemia, acute myelogenous, 601626
O60674	3IOK	DB01852	147796	None	Myeloproliferative disorder with erythrocytosis
O60674	3KCK	DB00693	147796	263300	Polycythemia vera, 263300
O60674	3IO7	DB04064	147796	601626	Leukemia, acute myelogenous, 601626
O60674	3KCK	DB03921	147796	254450	Myelofibrosis, idiopathic, 254450
O60674	3IO7	DB03572	147796	None	Myeloproliferative disorder with erythrocytosis
O60674	3e+64	DB00524	147796	263300	Polycythemia vera, 263300
O60674	3KCK	DB04202	147796	614521	Thrombocythemia 3, 614521
O60674	3e+64	DB04407	147796	None	Myeloproliferative disorder with erythrocytosis
O60674	3e+64	DB02963	147796	263300	Polycythemia vera, 263300
O60674	3IOK	DB03444	147796	263300	Polycythemia vera, 263300
O60674	3IOK	DB04829	147796	614521	Thrombocythemia 3, 614521
O60674	3IOK	DB03093	147796	263300	Polycythemia vera, 263300
O60674	3IOK	DB03060	147796	601626	Leukemia, acute myelogenous, 601626
O60674	3e+64	DB03060	147796	600880	{Budd-Chiari syndrome}, 600880
O60674	3KCK	DB01283	147796	263300	Polycythemia vera, 263300
O60674	3e+64	DB06370	147796	614521	Thrombocythemia 3, 614521
O60674	3IO7	DB01482	147796	254450	Myelofibrosis, idiopathic, 254450
O60674	3KCK	DB04059	147796	254450	Myelofibrosis, idiopathic, 254450
O60674	3IOK	DB02197	147796	601626	Leukemia, acute myelogenous, 601626
O60674	3IO7	DB02220	147796	254450	Myelofibrosis, idiopathic, 254450
O60674	3IOK	DB01659	147796	254450	Myelofibrosis, idiopathic, 254450
O60674	3e+64	DB00353	147796	600880	{Budd-Chiari syndrome}, 600880
O60674	3e+64	DB02963	147796	600880	{Budd-Chiari syndrome}, 600880
O60674	3IOK	DB03509	147796	263300	Polycythemia vera, 263300
O60674	3KCK	DB04879	147796	263300	Polycythemia vera, 263300
O60674	3KCK	DB03444	147796	263300	Polycythemia vera, 263300
O60674	3IO7	DB00353	147796	601626	Leukemia, acute myelogenous, 601626
O60674	3IO7	DB04338	147796	254450	Myelofibrosis, idiopathic, 254450
O60674	3IOK	DB04716	147796	614521	Thrombocythemia 3, 614521
O60674	3KCK	DB04716	147796	None	Myeloproliferative disorder with erythrocytosis
O60674	3IO7	DB03391	147796	614521	Thrombocythemia 3, 614521
O60674	3IOK	DB02366	147796	254450	Myelofibrosis, idiopathic, 254450
O60674	3IO7	DB02010	147796	263300	Polycythemia vera, 263300
O60674	3IOK	DB03060	147796	614521	Thrombocythemia 3, 614521
O60674	3IO7	DB02754	147796	254450	Myelofibrosis, idiopathic, 254450
O60674	3IO7	DB02842	147796	601626	Leukemia, acute myelogenous, 601626
O60674	3IO7	DB04338	147796	263300	Polycythemia vera, 263300
O60674	3KCK	DB03480	147796	263300	Polycythemia vera, 263300
O60674	3KCK	DB00683	147796	614521	Thrombocythemia 3, 614521
O60674	3IOK	DB04059	147796	263300	Polycythemia vera, 263300
O60674	3KCK	DB01725	147796	600880	{Budd-Chiari syndrome}, 600880
O60674	3IOK	DB04059	147796	600880	{Budd-Chiari syndrome}, 600880
O60674	3e+64	DB00353	147796	263300	Polycythemia vera, 263300
O60674	3IOK	DB02402	147796	None	Myeloproliferative disorder with erythrocytosis
O60674	3KCK	DB03921	147796	263300	Polycythemia vera, 263300
O60674	3IO7	DB01162	147796	614521	Thrombocythemia 3, 614521
O60674	3KCK	DB00897	147796	263300	Polycythemia vera, 263300
O60674	3IO7	DB04716	147796	None	Myeloproliferative disorder with erythrocytosis
O60674	3KCK	DB03623	147796	263300	Polycythemia vera, 263300
O60674	3IO7	DB02842	147796	614521	Thrombocythemia 3, 614521
O60674	3IOK	DB04797	147796	601626	Leukemia, acute myelogenous, 601626
O60674	3IO7	DB00247	147796	None	Myeloproliferative disorder with erythrocytosis
O60674	3IO7	DB02754	147796	None	Myeloproliferative disorder with erythrocytosis
O60674	3IO7	DB04054	147796	600880	{Budd-Chiari syndrome}, 600880
O60674	3IOK	DB04583	147796	600880	{Budd-Chiari syndrome}, 600880
O60674	3KCK	DB04812	147796	600880	{Budd-Chiari syndrome}, 600880
O60674	3e+64	DB02963	147796	614521	Thrombocythemia 3, 614521
O60674	3KCK	DB01215	147796	254450	Myelofibrosis, idiopathic, 254450
O60674	3e+64	DB02842	147796	600880	{Budd-Chiari syndrome}, 600880
O60674	3e+64	DB02197	147796	263300	Polycythemia vera, 263300
O60674	3IO7	DB05482	147796	None	Myeloproliferative disorder with erythrocytosis
O60674	3IOK	DB02193	147796	254450	Myelofibrosis, idiopathic, 254450
O60674	3KCK	DB01809	147796	600880	{Budd-Chiari syndrome}, 600880
O60674	3e+64	DB05022	147796	601626	Leukemia, acute myelogenous, 601626
O60674	3IO7	DB04716	147796	263300	Polycythemia vera, 263300
O60674	3IO7	DB00889	147796	None	Myeloproliferative disorder with erythrocytosis
O60674	3IOK	DB04829	147796	None	Myeloproliferative disorder with erythrocytosis
O60674	3e+64	DB03060	147796	614521	Thrombocythemia 3, 614521
O60674	3KCK	DB01283	147796	601626	Leukemia, acute myelogenous, 601626
O60674	3KCK	DB03601	147796	263300	Polycythemia vera, 263300
O60674	3e+64	DB00580	147796	601626	Leukemia, acute myelogenous, 601626
O60674	3KCK	DB00897	147796	614521	Thrombocythemia 3, 614521
O60674	3KCK	DB03285	147796	614521	Thrombocythemia 3, 614521
O60674	3IO7	DB01933	147796	600880	{Budd-Chiari syndrome}, 600880
O60674	3e+64	DB00521	147796	600880	{Budd-Chiari syndrome}, 600880
O60674	3IO7	DB03391	147796	263300	Polycythemia vera, 263300
O60674	3IOK	DB01852	147796	601626	Leukemia, acute myelogenous, 601626
O60674	3IOK	DB04010	147796	263300	Polycythemia vera, 263300
O60674	3e+64	DB02963	147796	None	Myeloproliferative disorder with erythrocytosis
O60674	3IO7	DB00177	147796	614521	Thrombocythemia 3, 614521
O60674	3IOK	BindingDB_50267013	147796	614521	Thrombocythemia 3, 614521
O60674	3KCK	DB04879	147796	254450	Myelofibrosis, idiopathic, 254450
O60674	3IOK	DB03060	147796	None	Myeloproliferative disorder with erythrocytosis
O60674	3KCK	DB03678	147796	263300	Polycythemia vera, 263300
O60674	3IOK	DB03060	147796	254450	Myelofibrosis, idiopathic, 254450
O60674	3e+64	DB01628	147796	600880	{Budd-Chiari syndrome}, 600880
O60674	3KCK	DB03623	147796	254450	Myelofibrosis, idiopathic, 254450
O60674	3IOK	DB01094	147796	614521	Thrombocythemia 3, 614521
O60674	3IOK	DB04583	147796	601626	Leukemia, acute myelogenous, 601626
O60674	3KCK	DB01809	147796	263300	Polycythemia vera, 263300
O60674	3IOK	DB04463	147796	601626	Leukemia, acute myelogenous, 601626
O60674	3IOK	DB03509	147796	601626	Leukemia, acute myelogenous, 601626
O60674	3IO7	DB01653	147796	601626	Leukemia, acute myelogenous, 601626
O60674	3e+64	DB03351	147796	None	Myeloproliferative disorder with erythrocytosis
O60674	3IO7	DB01482	147796	601626	Leukemia, acute myelogenous, 601626
O60674	3e+64	DB01748	147796	601626	Leukemia, acute myelogenous, 601626
O60674	3e+64	DB02861	147796	601626	Leukemia, acute myelogenous, 601626
O60674	3IOK	DB00192	147796	None	Myeloproliferative disorder with erythrocytosis
O60674	3e+64	DB02875	147796	263300	Polycythemia vera, 263300
O60674	3e+64	DB01210	147796	601626	Leukemia, acute myelogenous, 601626
O60674	3IOK	DB02116	147796	254450	Myelofibrosis, idiopathic, 254450
O60674	3IOK	DB04010	147796	601626	Leukemia, acute myelogenous, 601626
O60674	3e+64	DB00580	147796	263300	Polycythemia vera, 263300
O60674	3IO7	DB03391	147796	600880	{Budd-Chiari syndrome}, 600880
O60674	3e+64	DB02875	147796	600880	{Budd-Chiari syndrome}, 600880
O60674	3KCK	DB00683	147796	254450	Myelofibrosis, idiopathic, 254450
O60674	3KCK	DB04518	147796	None	Myeloproliferative disorder with erythrocytosis
O60674	3e+64	DB05022	147796	254450	Myelofibrosis, idiopathic, 254450
O60674	3e+64	DB04583	147796	614521	Thrombocythemia 3, 614521
O60674	3IO7	DB01063	147796	614521	Thrombocythemia 3, 614521
O60674	3KCK	DB06436	147796	601626	Leukemia, acute myelogenous, 601626
O60674	3KCK	DB04010	147796	601626	Leukemia, acute myelogenous, 601626
O60674	3IOK	DB04338	147796	601626	Leukemia, acute myelogenous, 601626
O60674	3KCK	DB00683	147796	263300	Polycythemia vera, 263300
O60674	3IOK	DB01809	147796	601626	Leukemia, acute myelogenous, 601626
O60674	3KCK	DB04463	147796	600880	{Budd-Chiari syndrome}, 600880
O60674	3KCK	DB04823	147796	601626	Leukemia, acute myelogenous, 601626
O60674	3IO7	DB04338	147796	614521	Thrombocythemia 3, 614521
O60674	3IO7	DB01063	147796	None	Myeloproliferative disorder with erythrocytosis
O60674	3KCK	DB00897	147796	None	Myeloproliferative disorder with erythrocytosis
O60674	3KCK	DB02366	147796	263300	Polycythemia vera, 263300
O60674	3IO7	DB00933	147796	601626	Leukemia, acute myelogenous, 601626
O60674	3IO7	DB05482	147796	601626	Leukemia, acute myelogenous, 601626
O60674	3e+64	DB02861	147796	614521	Thrombocythemia 3, 614521
O60674	3IOK	BindingDB_50267013	147796	None	Myeloproliferative disorder with erythrocytosis
O60674	3KCK	DB04463	147796	263300	Polycythemia vera, 263300
O60674	3KCK	DB03285	147796	254450	Myelofibrosis, idiopathic, 254450
O60674	3IOK	DB04407	147796	601626	Leukemia, acute myelogenous, 601626
O60674	3e+64	DB00353	147796	601626	Leukemia, acute myelogenous, 601626
O60674	3KCK	DB04716	147796	263300	Polycythemia vera, 263300
O60674	3KCK	DB02019	147796	600880	{Budd-Chiari syndrome}, 600880
O60674	3IOK	DB01659	147796	601626	Leukemia, acute myelogenous, 601626
O60674	3IO7	DB05884	147796	600880	{Budd-Chiari syndrome}, 600880
O60674	3KCK	DB02366	147796	601626	Leukemia, acute myelogenous, 601626
O60674	3IOK	DB02984	147796	254450	Myelofibrosis, idiopathic, 254450
O60674	3KCK	DB04812	147796	263300	Polycythemia vera, 263300
O60674	3KCK	DB01511	147796	None	Myeloproliferative disorder with erythrocytosis
O60674	3IOK	DB04010	147796	614521	Thrombocythemia 3, 614521
O60674	3KCK	DB03865	147796	263300	Polycythemia vera, 263300
O60674	3IO7	DB01063	147796	601626	Leukemia, acute myelogenous, 601626
O60674	3KCK	DB04716	147796	614521	Thrombocythemia 3, 614521
O60674	3KCK	DB02195	147796	None	Myeloproliferative disorder with erythrocytosis
O60674	3KCK	DB03467	147796	614521	Thrombocythemia 3, 614521
O60674	3KCK	DB03467	147796	600880	{Budd-Chiari syndrome}, 600880
O60674	3IOK	DB00475	147796	263300	Polycythemia vera, 263300
O60674	3IO7	DB02842	147796	None	Myeloproliferative disorder with erythrocytosis
O60674	3e+64	DB02875	147796	254450	Myelofibrosis, idiopathic, 254450
O60674	3IOK	DB02463	147796	254450	Myelofibrosis, idiopathic, 254450
O60674	3KCK	DB02366	147796	600880	{Budd-Chiari syndrome}, 600880
O60674	3IO7	DB01162	147796	601626	Leukemia, acute myelogenous, 601626
O60674	3e+64	DB04407	147796	600880	{Budd-Chiari syndrome}, 600880
O60674	3IO7	DB02842	147796	600880	{Budd-Chiari syndrome}, 600880
O60674	3e+64	DB04059	147796	None	Myeloproliferative disorder with erythrocytosis
O60674	3IO7	DB02842	147796	263300	Polycythemia vera, 263300
O60674	3e+64	DB04578	147796	None	Myeloproliferative disorder with erythrocytosis
O60674	3e+64	DB02104	147796	254450	Myelofibrosis, idiopathic, 254450
O60674	3e+64	DB02479	147796	600880	{Budd-Chiari syndrome}, 600880
O60674	3e+64	DB06623	147796	600880	{Budd-Chiari syndrome}, 600880
O60674	3KCK	DB02052	147796	614521	Thrombocythemia 3, 614521
O60674	3e+64	DB02861	147796	600880	{Budd-Chiari syndrome}, 600880
O60674	3IOK	DB01094	147796	600880	{Budd-Chiari syndrome}, 600880
O60674	3IOK	DB02833	147796	601626	Leukemia, acute myelogenous, 601626
O60674	3IOK	DB01809	147796	None	Myeloproliferative disorder with erythrocytosis
O60674	3KCK	DB04059	147796	None	Myeloproliferative disorder with erythrocytosis
O60674	3IO7	DB04437	147796	600880	{Budd-Chiari syndrome}, 600880
O60674	3IOK	DB04407	147796	600880	{Budd-Chiari syndrome}, 600880
O60674	3IOK	DB04518	147796	263300	Polycythemia vera, 263300
O60674	3IO7	DB03572	147796	601626	Leukemia, acute myelogenous, 601626
O60674	3IO7	DB04716	147796	600880	{Budd-Chiari syndrome}, 600880
O60674	3KCK	DB04716	147796	254450	Myelofibrosis, idiopathic, 254450
O60674	3e+64	DB02197	147796	614521	Thrombocythemia 3, 614521
O60674	3KCK	DB01511	147796	600880	{Budd-Chiari syndrome}, 600880
O60674	3KCK	DB00475	147796	600880	{Budd-Chiari syndrome}, 600880
O60674	3KCK	DB02010	147796	601626	Leukemia, acute myelogenous, 601626
O60674	3KCK	DB06436	147796	263300	Polycythemia vera, 263300
O60674	3IOK	DB02197	147796	263300	Polycythemia vera, 263300
O60674	3e+64	DB03572	147796	601626	Leukemia, acute myelogenous, 601626
O60674	3IO7	DB05482	147796	254450	Myelofibrosis, idiopathic, 254450
O60674	3IO7	DB04437	147796	None	Myeloproliferative disorder with erythrocytosis
O60674	3IOK	DB01809	147796	600880	{Budd-Chiari syndrome}, 600880
O60674	3IOK	DB04474	147796	254450	Myelofibrosis, idiopathic, 254450
O60674	3IOK	DB01659	147796	614521	Thrombocythemia 3, 614521
O60674	3e+64	DB01628	147796	614521	Thrombocythemia 3, 614521
O60674	3KCK	DB01725	147796	263300	Polycythemia vera, 263300
O60674	3KCK	DB03285	147796	601626	Leukemia, acute myelogenous, 601626
O60674	3KCK	DB01511	147796	614521	Thrombocythemia 3, 614521
O60674	3KCK	DB04202	147796	263300	Polycythemia vera, 263300
O60674	3e+64	DB04216	147796	601626	Leukemia, acute myelogenous, 601626
O60674	3e+64	DB00580	147796	None	Myeloproliferative disorder with erythrocytosis
O60674	3KCK	DB01283	147796	614521	Thrombocythemia 3, 614521
O60674	3IOK	DB04474	147796	263300	Polycythemia vera, 263300
O60674	3e+64	DB06370	147796	263300	Polycythemia vera, 263300
O60674	3e+64	DB01628	147796	601626	Leukemia, acute myelogenous, 601626
O60674	3IO7	DB04054	147796	601626	Leukemia, acute myelogenous, 601626
O60674	3KCK	DB04202	147796	600880	{Budd-Chiari syndrome}, 600880
O60674	3IOK	DB00363	147796	254450	Myelofibrosis, idiopathic, 254450
O60674	3KCK	DB03509	147796	254450	Myelofibrosis, idiopathic, 254450
O60674	3KCK	DB01765	147796	614521	Thrombocythemia 3, 614521
O60674	3IO7	DB01933	147796	263300	Polycythemia vera, 263300
O60674	3KCK	DB03467	147796	263300	Polycythemia vera, 263300
O60674	3IO7	DB04064	147796	263300	Polycythemia vera, 263300
O60674	3IO7	DB05482	147796	263300	Polycythemia vera, 263300
O60674	3IO7	DB01038	147796	614521	Thrombocythemia 3, 614521
O60674	3KCK	DB03480	147796	None	Myeloproliferative disorder with erythrocytosis
O60674	3e+64	DB02004	147796	601626	Leukemia, acute myelogenous, 601626
O60674	3IOK	DB00969	147796	601626	Leukemia, acute myelogenous, 601626
O60674	3IO7	DB01653	147796	614521	Thrombocythemia 3, 614521
O60674	3IO7	DB00457	147796	601626	Leukemia, acute myelogenous, 601626
O95340	2AX4	DB04335	603005	612847	SEMD, Pakistani type, 612847
O95340	2AX4	DB04218	603005	612847	SEMD, Pakistani type, 612847
O95340	2AX4	DB00631	603005	612847	SEMD, Pakistani type, 612847
O95340	2AX4	DB02947	603005	612847	SEMD, Pakistani type, 612847
O95340	2AX4	DB02684	603005	612847	SEMD, Pakistani type, 612847
O95340	2AX4	DB03609	603005	612847	SEMD, Pakistani type, 612847
O95340	2AX4	DB03869	603005	612847	SEMD, Pakistani type, 612847
O95340	2AX4	DB01681	603005	612847	SEMD, Pakistani type, 612847
O95340	2AX4	DB02933	603005	612847	SEMD, Pakistani type, 612847
O95340	2AX4	DB02934	603005	612847	SEMD, Pakistani type, 612847
O95340	2AX4	DB02267	603005	612847	SEMD, Pakistani type, 612847
O95340	2AX4	DB02896	603005	612847	SEMD, Pakistani type, 612847
O95340	2AX4	DB01629	603005	612847	SEMD, Pakistani type, 612847
O95340	2AX4	DB04441	603005	612847	SEMD, Pakistani type, 612847
O95340	2AX4	DB03986	603005	612847	SEMD, Pakistani type, 612847
O95340	2AX4	DB03376	603005	612847	SEMD, Pakistani type, 612847
O95340	2AX4	DB03172	603005	612847	SEMD, Pakistani type, 612847
O95340	2AX4	DB01014	603005	612847	SEMD, Pakistani type, 612847
O95340	2AX4	DB04024	603005	612847	SEMD, Pakistani type, 612847
O95340	2AX4	DB04102	603005	612847	SEMD, Pakistani type, 612847
O95340	2AX4	DB00242	603005	612847	SEMD, Pakistani type, 612847
O95340	2AX4	DB02639	603005	612847	SEMD, Pakistani type, 612847
O95340	2AX4	DB01280	603005	612847	SEMD, Pakistani type, 612847
O95340	2AX4	DB01752	603005	612847	SEMD, Pakistani type, 612847
O95340	2AX4	BindingDB_22925	603005	612847	SEMD, Pakistani type, 612847
O95340	2AX4	DB02281	603005	612847	SEMD, Pakistani type, 612847
O95340	2AX4	DB01910	603005	612847	SEMD, Pakistani type, 612847
O95340	2AX4	DB04604	603005	612847	SEMD, Pakistani type, 612847
O95340	2AX4	DB03205	603005	612847	SEMD, Pakistani type, 612847
O95340	2AX4	DB04207	603005	612847	SEMD, Pakistani type, 612847
O95340	2AX4	DB03769	603005	612847	SEMD, Pakistani type, 612847
O95340	2AX4	DB02501	603005	612847	SEMD, Pakistani type, 612847
O95340	2AX4	DB04546	603005	612847	SEMD, Pakistani type, 612847
O95340	2AX4	DB02282	603005	612847	SEMD, Pakistani type, 612847
O95340	2AX4	DB04440	603005	612847	SEMD, Pakistani type, 612847
O95340	2AX4	DB02916	603005	612847	SEMD, Pakistani type, 612847
O95340	2AX4	DB02162	603005	612847	SEMD, Pakistani type, 612847
O95340	2AX4	DB03273	603005	612847	SEMD, Pakistani type, 612847
O95340	2AX4	DB00194	603005	612847	SEMD, Pakistani type, 612847
O95340	2AX4	DB02510	603005	612847	SEMD, Pakistani type, 612847
O96017	2CN5	DB01060	604373	176807	{Prostate cancer, familial, susceptibility to}, 176807
O96017	2CN5	DB03927	604373	None	{Breast and colorectal cancer, susceptibility to}
O96017	2CN5	DB04102	604373	None	{Breast and colorectal cancer, susceptibility to}
O96017	2CN5	DB04207	604373	259500	Osteosarcoma, somatic, 259500
O96017	2CN5	DB06190	604373	259500	Osteosarcoma, somatic, 259500
O96017	2CN5	DB02896	604373	None	{Breast and colorectal cancer, susceptibility to}
O96017	2CN5	DB04604	604373	176807	{Prostate cancer, familial, susceptibility to}, 176807
O96017	2CN5	DB03474	604373	114480	{Breast cancer, susceptibility to}, 114480
O96017	2CN5	DB04563	604373	609265	Li-Fraumeni syndrome, 609265
O96017	2CN5	DB03769	604373	114480	{Breast cancer, susceptibility to}, 114480
O96017	2CN5	DB02282	604373	114480	{Breast cancer, susceptibility to}, 114480
O96017	2CN5	DB03205	604373	114480	{Breast cancer, susceptibility to}, 114480
O96017	2CN5	DB01060	604373	None	{Breast and colorectal cancer, susceptibility to}
O96017	2CN5	DB03602	604373	176807	{Prostate cancer, familial, susceptibility to}, 176807
O96017	2CN5	DB02267	604373	609265	Li-Fraumeni syndrome, 609265
O96017	2CN5	DB01150	604373	259500	Osteosarcoma, somatic, 259500
O96017	2CN5	DB01150	604373	176807	{Prostate cancer, familial, susceptibility to}, 176807
O96017	2CN5	DB04207	604373	176807	{Prostate cancer, familial, susceptibility to}, 176807
O96017	2CN5	DB02896	604373	114480	{Breast cancer, susceptibility to}, 114480
O96017	2CN5	DB00140	604373	176807	{Prostate cancer, familial, susceptibility to}, 176807
O96017	2CN5	DB04437	604373	259500	Osteosarcoma, somatic, 259500
O96017	2CN5	DB03927	604373	609265	Li-Fraumeni syndrome, 609265
O96017	2CN5	DB01752	604373	609265	Li-Fraumeni syndrome, 609265
O96017	2CN5	DB02267	604373	176807	{Prostate cancer, familial, susceptibility to}, 176807
O96017	2CN5	DB04211	604373	None	{Breast and colorectal cancer, susceptibility to}
O96017	2CN5	DB04211	604373	609265	Li-Fraumeni syndrome, 609265
O96017	2CN5	DB06190	604373	609265	Li-Fraumeni syndrome, 609265
O96017	2CN5	DB04211	604373	176807	{Prostate cancer, familial, susceptibility to}, 176807
O96017	2CN5	DB04954	604373	114480	{Breast cancer, susceptibility to}, 114480
O96017	2CN5	DB00140	604373	259500	Osteosarcoma, somatic, 259500
O96017	2CN5	DB00168	604373	259500	Osteosarcoma, somatic, 259500
O96017	2CN5	DB06190	604373	176807	{Prostate cancer, familial, susceptibility to}, 176807
O96017	2CN5	DB02358	604373	114480	{Breast cancer, susceptibility to}, 114480
O96017	2CN5	DB04409	604373	176807	{Prostate cancer, familial, susceptibility to}, 176807
O96017	2CN5	DB02933	604373	259500	Osteosarcoma, somatic, 259500
O96017	2CN5	DB02879	604373	None	{Breast and colorectal cancer, susceptibility to}
O96017	2CN5	DB04409	604373	None	{Breast and colorectal cancer, susceptibility to}
O96017	2CN5	DB04335	604373	None	{Breast and colorectal cancer, susceptibility to}
O96017	2CN5	DB04024	604373	176807	{Prostate cancer, familial, susceptibility to}, 176807
O96017	2CN5	DB03530	604373	114480	{Breast cancer, susceptibility to}, 114480
O96017	2CN5	DB01752	604373	259500	Osteosarcoma, somatic, 259500
O96017	2CN5	DB04024	604373	114480	{Breast cancer, susceptibility to}, 114480
O96017	2CN5	DB02063	604373	259500	Osteosarcoma, somatic, 259500
O96017	2CN5	DB02025	604373	176807	{Prostate cancer, familial, susceptibility to}, 176807
O96017	2CN5	DB02879	604373	114480	{Breast cancer, susceptibility to}, 114480
O96017	2CN5	DB04437	604373	609265	Li-Fraumeni syndrome, 609265
O96017	2CN5	DB04024	604373	259500	Osteosarcoma, somatic, 259500
O96017	2CN5	DB04604	604373	259500	Osteosarcoma, somatic, 259500
O96017	2CN5	DB04954	604373	176807	{Prostate cancer, familial, susceptibility to}, 176807
O96017	2CN5	DB03250	604373	176807	{Prostate cancer, familial, susceptibility to}, 176807
O96017	2CN5	DB03250	604373	None	{Breast and colorectal cancer, susceptibility to}
O96017	2CN5	DB02358	604373	None	{Breast and colorectal cancer, susceptibility to}
O96017	2CN5	DB03530	604373	None	{Breast and colorectal cancer, susceptibility to}
O96017	2CN5	DB04102	604373	176807	{Prostate cancer, familial, susceptibility to}, 176807
O96017	2CN5	DB03769	604373	None	{Breast and colorectal cancer, susceptibility to}
O96017	2CN5	DB03250	604373	609265	Li-Fraumeni syndrome, 609265
O96017	2CN5	DB04503	604373	259500	Osteosarcoma, somatic, 259500
O96017	2CN5	DB04604	604373	None	{Breast and colorectal cancer, susceptibility to}
O96017	2CN5	DB04604	604373	114480	{Breast cancer, susceptibility to}, 114480
O96017	2CN5	DB02582	604373	114480	{Breast cancer, susceptibility to}, 114480
O96017	2CN5	DB03602	604373	None	{Breast and colorectal cancer, susceptibility to}
O96017	2CN5	DB00140	604373	None	{Breast and colorectal cancer, susceptibility to}
O96017	2CN5	DB02358	604373	176807	{Prostate cancer, familial, susceptibility to}, 176807
O96017	2CN5	DB00168	604373	176807	{Prostate cancer, familial, susceptibility to}, 176807
O96017	2CN5	DB03250	604373	114480	{Breast cancer, susceptibility to}, 114480
O96017	2CN5	DB02267	604373	114480	{Breast cancer, susceptibility to}, 114480
O96017	2CN5	DB04563	604373	None	{Breast and colorectal cancer, susceptibility to}
O96017	2CN5	DB04207	604373	609265	Li-Fraumeni syndrome, 609265
O96017	2CN5	DB03427	604373	176807	{Prostate cancer, familial, susceptibility to}, 176807
O96017	2CN5	DB01752	604373	None	{Breast and colorectal cancer, susceptibility to}
O96017	2CN5	DB02896	604373	176807	{Prostate cancer, familial, susceptibility to}, 176807
O96017	2CN5	DB03602	604373	114480	{Breast cancer, susceptibility to}, 114480
O96017	2CN5	DB03313	604373	259500	Osteosarcoma, somatic, 259500
O96017	2CN5	DB03474	604373	609265	Li-Fraumeni syndrome, 609265
O96017	2CN5	DB02879	604373	176807	{Prostate cancer, familial, susceptibility to}, 176807
O96017	2CN5	DB02582	604373	176807	{Prostate cancer, familial, susceptibility to}, 176807
O96017	2CN5	DB04211	604373	114480	{Breast cancer, susceptibility to}, 114480
O96017	2CN5	DB03474	604373	259500	Osteosarcoma, somatic, 259500
O96017	2CN5	DB04503	604373	None	{Breast and colorectal cancer, susceptibility to}
[truncated: 14,384 more rows]
