# Supplementary material for: DrugGenEx-Net: a novel computational platform for systems pharmacology and gene expression-based drug repurposing
Source: BMC Bioinformatics. 2016 May 5;17:202. doi: 10.1186/s12859-016-1065-y (PMC4857427; doi:10.1186/s12859-016-1065-y)
Supplement: Additional file 2: Table S2. — Validations of predicted drug-disease associations from the literature. (XLS 38 kb) [file 12859_2016_1065_MOESM2_ESM.xls]

## Sheet: Sheet1
Drug Name	DrugBank ID	Disease	Disease Class	Phenotype MIM	Protein	PDB ID	Citation
Estradiol	DB00783	Migraine, susceptibility to	Nervous System Diseases	157300	Estrogen Receptor Alpha	2QGT	75
Raloxifene	DB00481	Migraine, susceptibility to	Nervous System Diseases	157300	Estrogen Receptor Alpha	2R6W	76
Ximelagatran	DB04898	Stroke, ischemic, susceptibility to	Nervous System Diseases	601367	Thrombin	1TA6	77
Flumazenil	DB01205	Epileptic encephalopathy, Lennox-Gastaut type, 606369 (3)	Nervous System Diseases	606369	JNK-3	3G90	78
Midazolam	DB00683	Epileptic encephalopathy, Lennox-Gastaut type, 606369 (3)	Nervous System Diseases	606369	JNK-3	2WAJ	79
Timolol	DB00373	Asthma, nocturnal, susceptibility to	Respiratory Tract Diseases	600807	Beta2 Adrenergic Receptor	3D4S	80
Cinacalcet	DB01012	Atherosclerosis, susceptibility to	Cardiovascular Diseases	133430	Estrogen Receptor Alpha	2P15	81
Estradiol	DB00783	Atherosclerosis, susceptibility to	Cardiovascular Diseases	133430	Estrogen Receptor Alpha	2QGT	82
Raloxifene	DB00481	Atherosclerosis, susceptibility to	Cardiovascular Diseases	133430	Estrogen Receptor Alpha	2R6W	83
Ceftriaxone	DB01212	Bladder cancer, somatic	Male Urogenital Diseases	109800	p21H-ras	1GNQ	84
Indomethacin	DB00328	Breast cancer, poor survival after chemotherapy for	Neoplasms	114480	NAD(P)H:quinone acceptor oxidoreductase	1H69	85
Dasatinib	DB01254	Colon cancer, susceptibility to	Digestive System Diseases	114500	AurA Kinase	3E5A	86
Sorafenib	DB00398	Colon cancer, susceptibility to	Digestive System Diseases	114500	AurA Kinase	3EFW	87
Pimozide	DB01100	Glioblastoma, susceptibility to	Neoplasms	137800	PPAR gamma	2I4J	88
Sorafenib	DB00398	Hemangioma, capillary infantile, susceptibility to	Neoplasms	602089	VEGFR2	2RL5	89
Sunitinib	DB01268	Hemangioma, capillary infantile, susceptibility to	Neoplasms	602089	VEGFR2	3CPB	90
Indomethacin	DB00328	Leukemia, post-chemotherapy, susceptibility to	Neoplasms	601626	NAD(P)H:quinone acceptor oxidoreductase	1H69	91
Lisinopril	DB00722	Microvascular complications of diabetes 3	Cardiovascular Diseases	612624	Angiotensin-Converting Enzyme	1O86	92
Lisinopril	DB00722	Myocardial infarction, susceptibility to	Cardiovascular Diseases	608446	Angiotensin-Converting Enzyme	1O86	93
Cinacalcet	DB01012	Myocardial infarction, susceptibility to	Cardiovascular Diseases	608446	Estrogen Receptor Alpha	2P15	94
Estradiol	DB00783	Myocardial infarction, susceptibility to	Cardiovascular Diseases	608446	Estrogen Receptor Alpha	2QGT	95
Cyproterone	DB04839	Prostate cancer, susceptibility to	Neoplasms	176807	Androgen Receptor	2OZ7	96
Prednisolone	DB00860	Prostate cancer, susceptibility to	Neoplasms	176807	Androgen Receptor	1GS4	97
Chlordiazepoxide	DB00475	Schizophrenia, susceptibility to	Mental Disorders	181500	AKT-1	3CQW	98
Varenicline	DB01273	Schizophrenia, susceptibility to	Mental Disorders	181500	AKT-1	3MV5	99
Ximelagatran	DB04898	Stroke, ischemic, susceptibility to	Nervous System Diseases	601367	Thrombin	1TA6	100
Sorafenib	DB00398	Adenocarcinoma of lung, somatic, 211980 (3)	Neoplasms	211980	B-RAF	3IDP	101
Dasatinib	DB01254	Agammaglobulinemia and isolated hormone deficiency, 307200 (3)	Hemic and Lymphatic Diseases	307200	Brouton's Tyrosine Kinase	3K54	102
Alitretinoin	DB00523	Amyloidosis, hereditary, transthyretin-related, 105210 (3)	Nutritional and Metabolic Diseases	105210	Transthyretin	1TYR	103
Diflunisal	DB00861	Amyloidosis, hereditary, transthyretin-related, 105210 (3)	Nutritional and Metabolic Diseases	105210	Transthyretin	3D2T	104
Raloxifene	DB00481	Breast cancer (1)	Neoplasms	114480	Estrogen Receptor Alpha	2R6W	105
Sorafenib	DB00398	Colorectal cancer, somatic (3)	Digestive System Diseases	114500	B-RAF	3IDP	106
Antrafenine	DB01419	Hepatocellular carcinoma, childhood type, 114550 (3)	Neoplasms	114550	Hepatocyte Growth Factor Receptor	3LQ8	107
Mebendazole	DB00643	Hepatocellular carcinoma, childhood type, 114550 (3)	Neoplasms	114550	Hepatocyte Growth Factor Receptor	3CTH	108
Sorafenib	DB00398	Hepatocellular carcinoma, childhood type, 114550 (3)	Neoplasms	114550	Hepatocyte Growth Factor Receptor	3L8V	109
Drospirenone	DB01395	Hypertension, early-onset, autosomal dominant, with exacerbation in pregnancy, 605115 (3)	Cardiovascular Diseases	605115	Mineralocorticoid Receptor	2AB2	110
Raloxifene	DB00481	Insulin resistance, severe, digenic, 604367 (3)	Skin and Connective Tissue Diseases	604367	PPAR gamma	1NYX	111
Amsacrine	DB00276	Leukemia, acute myelogenous, 601626 (3)	Neoplasms	601626	JAK2	3LPB	112
Imatinib	DB00619	Leukemia, acute myeloid, with eosinophilia (1)	Neoplasms	601626	ABL2	3GVU	113
Tamibaroten	DB04942	Leukemia, acute promyelocytic, 612376 (1)	Neoplasms	612376	RAR alpha	3KMR	114
Pimozide	DB01100	Lipodystrophy, familial partial, type 3, 604367 (3)	Skin and Connective Tissue Diseases	604367	PPAR gamma	2I4J	115
Sorafenib	DB00398	Melanoma, malignant, somatic (3)	Neoplasms	164757	B-RAF	3IDP	116
Sorafenib	DB00398	Nonsmall cell lung cancer, somatic (3)	Neoplasms	211980	B-RAF	3IDP	117
Duloxetine	DB00476	Obesity, severe, 601665 (3)	Musculoskeletal Diseases	601665	PPAR gamma	3B3K	118
Sorafenib	DB00398	Renal cell carcinoma, papillary, familial and somatic, 605074 (3)	Neoplasms	605074	Hepatocyte Growth Factor Receptor	3L8V	119
Calcipotriol	DB02300	Rickets, vitamin D-resistant, type IIA, 277440 (3)	Musculoskeletal Diseases	277440	Vitamin D3 Receptor	1IE8	120
Ceftriaxone	DB01212	Bladder cancer, somatic	Neoplasms	109800	p21H-ras	1GNQ	84
Indomethacin	DB00328	Breast cancer, poor survival after chemotherapy for	Neoplasms	114480	NAD(P)H:quinone acceptor oxidoreductase	1H69	121
Dasatinib	DB01254	Colon cancer, susceptibility to	Neoplasms	114500	AurA Kinase	3E5A	122
Cyproterone	DB04839	Prostate cancer, susceptibility to	Neoplasms	176807	Androgen Receptor	2OZ7	123
Dinoprostone	DB00917	Prostate cancer, susceptibility to	Neoplasms	176807	Androgen Receptor	3B68	124
