# Supplementary material for: DrugGenEx-Net: a novel computational platform for systems pharmacology and gene expression-based drug repurposing
Source: BMC Bioinformatics. 2016 May 5;17:202. doi: 10.1186/s12859-016-1065-y (PMC4857427; doi:10.1186/s12859-016-1065-y)
Supplement: Additional file 3: Table S3. — Predicted systems pharmacology of ezetimibe. Targets predicted to directly associate with ezetimibe and their interacting protein partners (confidence score cutoff greater than 0.95) were used to infer pathways and molecular functions (FDR < 0.25) that could be perturbed by ezetimibe. (XLS 42 kb) [file 12859_2016_1065_MOESM3_ESM.xls]

## Sheet: Sheet1
Direct Target	Indirect Target	KEGG Pathway	GO Molecular Function
F2	AKT1	hsa05219:Bladder cancer	GO:0042327~positive regulation of phosphorylation
F10	CD4	hsa04510:Focal adhesion	GO:0045893~positive regulation of transcription, DNA-dependent
PLAU	GRB2	hsa04914:Progesterone-mediated oocyte maturation	GO:0006357~regulation of transcription from RNA polymerase II promoter
EGFR	MDM2	hsa04370:VEGF signaling pathway	GO:0051348~negative regulation of transferase activity
ESR1	PLAUR	hsa05220:Chronic myeloid leukemia	GO:0006928~cell motion
PPARG	RPL11	hsa05218:Melanoma	GO:0048534~hemopoietic or lymphoid organ development
NCOA1	SRC	hsa04610:Complement and coagulation cascades	GO:0032268~regulation of cellular protein metabolic process
FABP4	STAT3	hsa05120:Epithelial cell signaling in Helicobacter pylori infection	GO:0034504~protein localization in nucleus
MAPK14	TP53	hsa04722:Neurotrophin signaling pathway	GO:0045737~positive regulation of cyclin-dependent protein kinase activity
MAPK10		hsa05223:Non-small cell lung cancer	GO:0042325~regulation of phosphorylation
EPHX2		hsa05213:Endometrial cancer	GO:0030003~cellular cation homeostasis
PLA2G2A		hsa04660:T cell receptor signaling pathway	GO:0043933~macromolecular complex subunit organization
DPP4		hsa04010:MAPK signaling pathway	GO:0016481~negative regulation of transcription
FDFT1		hsa04012:ErbB signaling pathway	GO:0006793~phosphorus metabolic process
LCK		hsa05210:Colorectal cancer	GO:0006796~phosphate metabolic process
HSP90AA1		hsa04664:Fc epsilon RI signaling pathway	GO:0051170~nuclear import
MDM2		hsa05212:Pancreatic cancer	GO:0051240~positive regulation of multicellular organismal process
HSD11B1		hsa05214:Glioma	GO:0032436~positive regulation of proteasomal ubiquitin-dependent protein catabolic process
DHFR		hsa05200:Pathways in cancer	GO:0050872~white fat cell differentiation
KIF11		hsa04912:GnRH signaling pathway	GO:0048589~developmental growth
BACE1		hsa05215:Prostate cancer	GO:0051247~positive regulation of protein metabolic process
TPSAB1			GO:0045321~leukocyte activation
			GO:0006606~protein import into nucleus
			GO:0052547~regulation of peptidase activity
			GO:0030097~hemopoiesis
			GO:0052548~regulation of endopeptidase activity
			GO:0032270~positive regulation of cellular protein metabolic process
			GO:0010942~positive regulation of cell death
			GO:0043068~positive regulation of programmed cell death
			GO:0045600~positive regulation of fat cell differentiation
			GO:0043065~positive regulation of apoptosis
			GO:0045597~positive regulation of cell differentiation
			GO:0043281~regulation of caspase activity
			GO:0050727~regulation of inflammatory response
			GO:0070727~cellular macromolecule localization
			GO:0034613~cellular protein localization
			GO:0006605~protein targeting
			GO:0031099~regeneration
			GO:0032869~cellular response to insulin stimulus
			GO:0046649~lymphocyte activation
			GO:0031657~regulation of cyclin-dependent protein kinase activity during G1/S
			GO:0031659~positive regulation of cyclin-dependent protein kinase activity during G1/S
			GO:0030217~T cell differentiation
			GO:0051338~regulation of transferase activity
			GO:0042060~wound healing
			GO:0045944~positive regulation of transcription from RNA polymerase II promoter
			GO:0044093~positive regulation of molecular function
			GO:0010628~positive regulation of gene expression
			GO:0009411~response to UV
			GO:0010952~positive regulation of peptidase activity
			GO:0043280~positive regulation of caspase activity
			GO:0045787~positive regulation of cell cycle
			GO:0051345~positive regulation of hydrolase activity
			GO:0070141~response to UV-A
			GO:0016310~phosphorylation
			GO:0006919~activation of caspase activity
			GO:0030162~regulation of proteolysis
			GO:0042127~regulation of cell proliferation
			GO:0051726~regulation of cell cycle
			GO:0043085~positive regulation of catalytic activity
			GO:0043434~response to peptide hormone stimulus
			GO:0009967~positive regulation of signal transduction
			GO:0050878~regulation of body fluid levels
			GO:0032870~cellular response to hormone stimulus
			GO:0002521~leukocyte differentiation
			GO:0006468~protein amino acid phosphorylation
			GO:0042110~T cell activation
			GO:0000060~protein import into nucleus, translocation
			GO:0006952~defense response
			GO:0007173~epidermal growth factor receptor signaling pathway
			GO:0007599~hemostasis
			GO:0045428~regulation of nitric oxide biosynthetic process
			GO:0010941~regulation of cell death
			GO:0043067~regulation of programmed cell death
			GO:0007596~blood coagulation
			GO:0050817~coagulation
			GO:0042981~regulation of apoptosis
			GO:0042493~response to drug
			GO:0045429~positive regulation of nitric oxide biosynthetic process
			GO:0042592~homeostatic process
			GO:0009611~response to wounding
			GO:0007167~enzyme linked receptor protein signaling pathway
			GO:0048545~response to steroid hormone stimulus
			GO:0048878~chemical homeostasis
			GO:0010647~positive regulation of cell communication
			GO:0010557~positive regulation of macromolecule biosynthetic process
			GO:0032101~regulation of response to external stimulus
			GO:0051173~positive regulation of nitrogen compound metabolic process
			GO:0001775~cell activation
			GO:0009719~response to endogenous stimulus
			GO:0007242~intracellular signaling cascade
			GO:0009725~response to hormone stimulus
			GO:0007169~transmembrane receptor protein tyrosine kinase signaling pathway
			GO:0031328~positive regulation of cellular biosynthetic process
			GO:0010604~positive regulation of macromolecule metabolic process
			GO:0007243~protein kinase cascade
			GO:0009891~positive regulation of biosynthetic process
			GO:0010033~response to organic substance
