# Supplementary material for: DrugGenEx-Net: a novel computational platform for systems pharmacology and gene expression-based drug repurposing
Source: BMC Bioinformatics. 2016 May 5;17:202. doi: 10.1186/s12859-016-1065-y (PMC4857427; doi:10.1186/s12859-016-1065-y)
Supplement: Additional file 4: Table S4. — Consensus drug rank list for Rheumatoid Arthritis. (XLS 47 kb) [file 12859_2016_1065_MOESM4_ESM.xls]

## Sheet: Sheet1
Rank	Rheumatoid Arthritis (RA)	Mean Z-Score	Reference for Validation
1	Alvocidib	4.0027	Sekine et al. J Immunol. 180(3):1954-1961 (2008) [57]
2	Staurosporine	3.76348
3	DB01946	3.55295
4	K-252a	3.51315
5	Bisindolylmaleimide I	3.50605
6	Amsacrine	3.46921
7	89459-44-9	3.46453
8	DB04760	3.44414
9	Apixaban	3.42031
10	7-Hydroxystaurosporine	3.39882
11	Tetomilast	3.36349
12	Mesoridazine	3.35835
13	Delavirdine	3.35553
14	DB04131	3.22631
15	Indole Naphthyridinone	3.21628
16	DB06159	3.20842
17	DB02390	3.18916
18	DB04608	3.17017
19	Cyanocinnoline	3.156
20	Karenitecin	3.13435	Jackson et al. Inflamm Res. 57(3):126-134 (2008) [59]
21	DB04716	3.09842
22	Eltrombopag	3.09186
23	DB08592	3.07183
24	Sparfloxacin	3.07078
25	Acetophenazine	3.05549
26	Methylergonovine	3.04408
27	Tipifarnib	3.03353
28	DB02833	3.01964
29	DB02197	3.00879
30	Sulindac	3.00583	Brogden et al. Drugs. 16(2):97-114 (1978) [103]
31	Deferasirox	2.99824
32	Sunitinib	2.99676	Fuyura et al. Mod Rheumatol. 24(3):487-491 (2013) [58]
33	DB03062	2.97842
34	SB220025	2.92852
35	Methysergide	2.92579
36	DB01772	2.92327
37	Tykerb	2.89675
38	Chembl14699	2.89173
39	INCB28050	2.88494	Taylor et al. Ann Rheum Dis 73:A31 (2014) [104]
40	Droperidol	2.8748
41	Thioproperazine	2.86383
42	Nedocromil	2.85568
43	CRA_10762	2.85161
44	N-Coeleneterazine	2.81846
45	CRA_10655	2.79262
46	Flupenthixol	2.75399
47	Trimethobenzamide	2.74464
48	DB04588	2.72347
49	FR230513	2.71558
50	Amodiaquine	2.71413	Kersey et al. Lancet. 2(7108):886-888 (1959) [60]
51	CRA_10991	2.71343
52	Chromophore (Met-Tyr-Gly)	2.7123
53	CRA_7806	2.7101
54	Naphthyridine Inhibitor	2.70903
55	Db06190	2.69456
56	Lapatinib	2.68904
57	Prazosin	2.68662
58	Ergonovine	2.68315
59	DB03046	2.67433
60	Carphenazine	2.67084
61	CRA_1802	2.66401
62	SU9516	2.66005
63	Cimicoxib	2.65943
64	Dasatinib	2.65692
65	Hoechst 34580	2.64922
66	Raltitrexed	2.6444	van der Heijden et al. Scand J Rheumatol. 43(1):9-16 (2014) [105]
67	DB04513	2.64024
68	DB03507	2.63997
69	Flavoxate	2.63957
70	BIRB 796	2.63824	Page et al. Arthritis Rheum. 62(11):3221-3231 (2010) [106]
71	DB03878	2.62352
72	DB04240	2.6174
73	Lymecycline	2.61018
74	Imidazopyridazin 1	2.60513
75	DB02004	2.6051
76	DB01897	2.58977
77	DB06429	2.58888
78	DB02538	2.58504
79	DB02241	2.57811
80	DB07508	2.57149
81	SN-38	2.54954
82	Metolazone	2.54771
83	Sri-9662	2.5445
84	Azimilide	2.54118
85	Bindingdb_50267013	2.53165
86	Samsca	2.53087
87	Calanolide A	2.52977
88	DB01888	2.52315
89	Periciazine	2.5206
90	DB03583	2.51727
91	Lintitript	2.51533
92	DB03383	2.5053
93	CRA_11092	2.4937
94	Pteroic Acid	2.4925
95	Moricizine	2.48943
96	DB01809	2.4773
97	Mitoxantrone	2.46575
98	DB04407	2.46206
99	DB04030	2.45396
100	I-5	2.44793
101	DB04437	2.43304
102	Fluorescein	2.43228
103	Encainide	2.42946
104	Adalimumab	2.42808	Weinblatt et al. Arthritis Rheum. 48(1):35-45 (2003) [107]
105	DB02848	2.42684
106	Temafloxacin	2.42131
107	Sri-9439	2.41001
108	Topotecan	2.40283
109	Cp403700	2.39905
110	Fenetylline	2.39811
111	Clozapine	2.39784
112	Estazolam	2.39439
113	CRA_9785	2.38621
114	Indirubin-5-Sulphonate	2.3834
115	PD173955	2.38106
116	Etanercept	2.379	Moreland et al. Ann Intern Med. 130(6):478-486 (1999) [108]
117	Alosetron	2.36537
118	Eprosartan	2.3443
119	DB02195	2.33861
120	Db06436	2.33806
121	Atovaquone	2.33487
122	Mefloquine	2.32576
123	Implitapide	2.31687
124	Triazolopyridine	2.28414
125	DB02359	2.28333
126	DB04764	2.27349
127	LY-294002	2.2676
128	Oregon Green 488 Carboxylate	2.25607
129	Zolpidem	2.25238
130	RPR128515	2.25072
131	Minocycline	2.24988	O'Dell et al. Arthritis Rheum. 40(5):842-848 (1997) [109]
132	DB02177	2.22972
133	DB04739	2.22941
134	Purvalanol	2.22579
135	DB04644	2.21582
136	Bia	2.18853
137	Pranlukast	2.18015
138	Bindingdb_50062448	2.17554
139	DB04759	2.17192
140	DB04689	2.17014
141	RB106	2.15005
142	DCL000360	2.14032
143	Muromonab	2.13995
144	Delorazepam	2.08779
145	Ethyl Loflazepate	2.06521
146	Natalizumab	2.00348
147	BE0001072	1.9693
148	RU85053	1.91642
149	Tipranavir	1.83066
150	Daclizumab	1.8281
151	Basiliximab	1.74349
