# Supplementary material for: DrugGenEx-Net: a novel computational platform for systems pharmacology and gene expression-based drug repurposing
Source: BMC Bioinformatics. 2016 May 5;17:202. doi: 10.1186/s12859-016-1065-y (PMC4857427; doi:10.1186/s12859-016-1065-y)
Supplement: Additional file 5: Table S5. — Consensus drug rank list for Inflammatory Bowel Disease. (XLS 51 kb) [file 12859_2016_1065_MOESM5_ESM.xls]

## Sheet: Sheet1
Rank	Inflammatory Bowel Disease (IBD)	Mean Z-Score	Reference for Validation
1	Sparfloxacin	3.31933
2	1Iq	3.0887
3	DB02197	3.02295
4	Bisindolylmaleimide I	2.86129
5	Temafloxacin	2.85683
6	Copper	2.84978
7	Cp403700	2.747
8	DB04474	2.74036
9	Droperidol	2.73998
10	Delavirdine	2.73256
11	DB02519	2.69872
12	Deferasirox	2.69393
13	DB04583	2.67915
14	DB04764	2.66992
15	RB106	2.66575
16	Indole Naphthyridinone	2.66134
17	Sulfasalazine	2.64458	Klotz et al. N Engl J Med. 303(26):1499-1502 (1980) [110]
18	INCB28050	2.64454
19	Nedocromil	2.64223
20	Trovafloxacin	2.64025
21	DB03536	2.62052
22	Olsalazine	2.59672	Baumgart et al. Lancet. 369(9573):1641-1657 (2007) [111]
23	Tetomilast	2.58124	Keshavarzian et al. Expert Opin Investig Drugs. 16(9):1489-1506 (2007) [112]
24	3-Deoxyguanosine	2.57573
25	Acetophenazine	2.5552
26	Indomethacin	2.5479
27	Chromophore (Met-Tyr-Gly)	2.53332
28	DB04809	2.5332
29	CRA_10762	2.52828
30	Genz-10850	2.52013
31	CRA_10655	2.49382
32	Prazosin	2.48411
33	DB03865	2.46487
34	DB03288	2.45948
35	Amodiaquine	2.44055
36	Methysergide	2.438
37	7-Methylguanosine	2.43075
38	Alpha-D-Mannose	2.43065
39	DB04578	2.42839
40	Lenalidomide	2.42514
41	Dibucaine	2.41616
42	Methylergonovine	2.41002
43	Apixaban	2.39763
44	Sulindac	2.39298
45	DB01765	2.36697
46	CRA_10991	2.35844
47	Inosine	2.35064	Mabley et al. Am J Physiol Gastrointest Liver Physiol. 284(1):G138-G144 (2003) [113]
48	Bifeprunox	2.34966
49	89459-44-9	2.34848
50	DB01946	2.34205
51	DB03869	2.33789
52	DB02128	2.33641
53	Bindingdb_50169120	2.32703
54	K-252a	2.3187
55	2-Fluoroadenosine	2.30095
56	Carphenazine	2.30057
57	Minocycline	2.29615
58	Etanercept	2.29486
59	DB03507	2.29446
60	Celecoxib	2.28511
61	Vidarabine	2.28496
62	RPR128515	2.28262
63	DB02162	2.27622
64	Chembl503179	2.27595
65	DB05460	2.27095
66	Thioproperazine	2.26637	Lechin et al. J Clin Gastroenterol. 4(5):445-450 (1982) [62]
67	Lapatinib	2.26426
68	Cimicoxib	2.2619
69	Db02916	2.26081
70	Eltrombopag	2.2554
71	Enoxacin	2.25479
72	DB04716	2.25053
73	DB02275	2.24745
74	Domperidone	2.24729
75	Amsacrine	2.24428
76	DB04760	2.24226
77	Staurosporine	2.23965
78	RU82129	2.23606
79	DB03376	2.23557
80	Oregon Green 488 Carboxylate	2.22124
81	Isatoribine	2.22083
82	I-5	2.21773
83	DB02473	2.21346
84	Camptothecin	2.19478
85	Nogalaviketone	2.1889
86	Etoricoxib	2.18481	El Miedany et al. Am J Gastroenterol. 101(2):311-317 (2006) [114]
87	Tubercidin	2.18461
88	SN-38	2.18196
89	Mesoridazine	2.17796
90	ZK-806711	2.1693
91	Cytidine	2.1615
92	Fluvastatin	2.15647
93	Pranlukast	2.15435
94	Moricizine	2.14973
95	Db06190	2.14849
96	S-Adenosyl-L-Homocysteine	2.14436
97	Dasatinib	2.14132
98	Adomdb	2.13825
99	Oxaprozin	2.13405
100	Mt-Immucillin-H	2.12951
101	L-Histidine Beta Naphthylamide	2.12886
102	Zk-806450	2.12388
103	Bentiromide	2.09335
104	Ceftibuten	2.08535
105	Balsalazide	2.0779	Carter et al. Gut. 53(Suppl 5):V1-V16 (2004) [115]
106	Nelarabine	2.07644
107	Alogliptin	2.07564
108	Thalidomide	2.07421	Gerich et al. Ailment Pharmacol Ther. 41(5):429-437 (2015) [65]
109	Glutathione Sulfonic Acid	2.06411
110	DB02269	2.05926
111	Flibanserin	2.05009
112	TC-5619	2.04459
113	Lumiracoxib	2.03832
114	DB04724	2.03758
115	Quinapril	2.03646
116	DB02558	2.03582
117	DB04513	2.02802
118	DB02158	2.026
119	Db06436	2.02091
120	DB04140	2.0149
121	CRA_10433	2.00002
122	DB02684	1.99869
123	Ataluren	1.99769
124	DB04437	1.99159
125	DB03719	1.98125
126	Rosiglitazone	1.97644	Ramakers et al. J Clin Immunol. 27(3):275-283 (2007) [63]
127	DB03383	1.96601
128	DB01988	1.95995
129	Bethanidine	1.95949
130	DB02936	1.95517
131	Cefaclor	1.95067
132	Furosemide	1.94581
133	Glutathione Sulfinate	1.94158
134	Irbesartan	1.93738	Ray et al. Gut. 62(S1):A525-A525 (2013) [66]
135	Imipenem	1.93333
136	Cefadroxil	1.93032
137	3-Indolebutyric Acid	1.92411
138	Flupenthixol	1.9194
139	88847-89-6	1.91417
140	DB03015	1.90887
141	Tirofiban	1.9029
142	7-Hydroxystaurosporine	1.88795
143	Cephalexin	1.88722
144	Ribavirin	1.88233
145	Probenecid	1.87252
146	DB04430	1.85987
147	DB04281	1.85825
148	DB02282	1.85761
149	DB01653	1.83374
150	DB02510	1.8269
151	Balanol Analog 2	1.81825
152	Amdinocillin	1.80859
153	Sulfoxone	1.80507
154	Ziprasidone	1.80268
155	Naphthalene Trisulfonate	1.78156
156	Entecavir	1.77406
157	DB04102	1.7721
158	DB02186	1.74513
159	Tosyl-D-Proline	1.74392
160	Chloroquine	1.74306	Nagar et al. Int Immunopharmacol. 21(2):328-335 (2014) [116]
161	DB02307	1.72397
162	Itopride	1.7157
163	Acitretin	1.69435
164	DB04126	1.69115
165	Domoic Acid	1.64552
166	Adapalene	1.61435
167	Mdl-29951	1.58405
168	4-Aminohydrocinnamic Acid	1.58141
169	Tretinoin	1.5437
