# Supplementary material for: DrugGenEx-Net: a novel computational platform for systems pharmacology and gene expression-based drug repurposing
Source: BMC Bioinformatics. 2016 May 5;17:202. doi: 10.1186/s12859-016-1065-y (PMC4857427; doi:10.1186/s12859-016-1065-y)
Supplement: Additional file 6: Table S6. — Top 50 predicted drugs and validations for Alzheimer’s Disease and Parkinson’s Disease. (XLS 39 kb) [file 12859_2016_1065_MOESM6_ESM.xls]

## Sheet: Sheet1
Rank	Alzheimer's Disease (AD)	Reference for Validation	Parkinson's Disease (PD)	Reference for Validation
1	AT101		Ephedrine
2	Rasagiline	Weinreb et al. Neurotherapeutics. (6)1:163-74. (2009) [76]	L-Tyrosine
3	Interferons	Grimaldi et al. J Neuroinflammation. 11:30 (2014) [77]	Dextroamphetamine	Parkes et al. J Neurol Neurosurg Psychiatry. 38(3):232-7 (1975) [89]
4	ABT263		Orphenadrine	Bersani et al. Clin Neuropharmacol. 13(6):500-6 (1990) [90]
5	Vandetanib		MDMA
6	LY544344		MMDA
7	Collagenase		L-Phenylalanine
8	Etidronic Acid		Methamphetamine
9	Celecoxib		Desipramine
10	DB03959		Ephedra
11	Calcium	Woods et al. Adv Exp Med Biol. 740:1193-217 (2012) [78]	DB08764
12	CVX-045		DB01931
13	Arsenic Trioxide		Cycloleucine
14	ATP		Basiliximab
15	Dovitinib	Li et al. Medical Hypotheses. (80)4:341-44. (2013) [79]	Daclizumab
16	Lenvatinib		Denileukin Diftitox
17	Antihemophilic Factor		Chlormerodrin
18	Quetiapine		Chlorthalidone
19	Somatropin Recombinant	Ling et al. Growth Horm IGF Res. (17)4:336-41 (2007) [80]	Trichlormethiazide
20	Ziprasidone		Furosemide
21	Olanzapine		Bumetanide
22	Aripiprazole	De Deyn et al. Expert Opin. Pharmacother. (14)4:459–74 (2013) [81]	Torasemide
23	Clozapine	Tariot et al. Clin Geriatr Med. (17)2:359-76 (2001) [82]	Metyclothiazide
24	Bromocriptine		Hydroflumethiazide
25	Quercetin	Ansari et al. J Nutr Biochem. 20(4):269-75 (2009) [83]	Ethacrynic Acid
26	Flavopiridol	Pallàs et al. Med Hypotheses. 64(1):120-3 (2005) [84]	Potassium Chloride
27	DB02264		Piretanide
28	Pergolide		Methyclothiazide
29	Alisertib		Rhudex
30	DB03431		Quinacrine	Tariq et al. Brain Res Bull. 54(1):77-82 (2001) [91]
31	Nintedanib		Clobetasol
32	Regorafenib		Diflorasone
33	Methotrimeprazine		Desoximetasone
34	Ruxolitinib		Halobetasol Propionate
35	INCB28050		Hydrocortamate
36	Aspirin		Desonide
37	Sunitinib	Grammas et al. J Alzheimers Dis. 40(3):619-30 (2014) [85]	Prednicarbate
38	Palifermin		Clocortolone
39	Paliperidone		Heptanoic Acid
40	Risperidone	Katz et al. Int J Geriatr Psychiatry. (60)2:107-15 (2007) [86]	DB03565
41	Promazine		Pyruvoyl Group
42	Propiomazine		DB07657
43	Motesanib		DB07836
44	ALX0081		Miltefosine
45	Brivanib		Protoporphyrin Ix
46	DB04395		Atomoxetine	Weintraub et al. Neurology. 75(5):448-55 (2010) [92]
47	Genistein	Valles et al. Brain Res. 1312:138-44 (2010) [87]	Guanadrel
48	Doxepin		Reboxetine
49	Cabergoline		Guanethidine
50	Dasatinib	Dhawan et al. J Neuroinflammation. 9:117 (2012) [88]	Debrisoquin
